# Supplementary material for: Using proteomics and metabolomics to identify therapeutic targets for senescence mediated cancer: genetic complementarity method
Source: Front Endocrinol (Lausanne). 2023 Sep 8;14:1255889. doi: 10.3389/fendo.2023.1255889 (PMC10514473; doi:10.3389/fendo.2023.1255889)
Supplement: Supplementary file 2 [file Table_1.xlsx]

## Sheet: Table S1
Table S1: Blood proteins data used in this study
id	trait	ncase	group_name	year	author	consortium	sex	pmid	population	unit	sample_size	build	ncontrol	category	subcategory	ontology	note	mr	nsnp	priority	sd
prot-c-2889_37_2	Cardiotrophin-1	NA	public	2019	Suhre K	NA	Males and Females	28240269	European	NA	NA	HG19/GRCh37	NA	Continuous	NA	EFO_0007937	name=Cardiotrophin-1; chr=16; start=30896607; end=30903560; entrez=1489; uniprot=Q16619	1	501428	0	NA
prot-a-1482	Interleukin-17A	NA	public	2018	Sun BB	NA	Males and Females	29875488	European	NA	3301	HG19/GRCh37	NA	Immune system	Protein	NA	NA	1	10534735	0	NA
prot-c-5068_54_3	CRTAM	NA	public	2019	Suhre K	NA	Males and Females	28240269	European	NA	NA	HG19/GRCh37	NA	Continuous	NA	EFO_0007937	name=Cytotoxic and regulatory T-cell molecule; chr=11; start=122838500; end=122872639; entrez=56253; uniprot=O95727	1	501428	0	NA
prot-a-2537	Regulator of G-protein signaling 3	NA	public	2018	Sun BB	NA	Males and Females	29875488	European	NA	3301	HG19/GRCh37	NA	Immune system	Protein	NA	NA	1	10534735	0	NA
prot-a-2921	Tachykinin-3	NA	public	2018	Sun BB	NA	Males and Females	29875488	European	NA	3301	HG19/GRCh37	NA	Immune system	Protein	NA	NA	1	10534735	0	NA
prot-a-1406	ICOS ligand	NA	public	2018	Sun BB	NA	Males and Females	29875488	European	NA	3301	HG19/GRCh37	NA	Immune system	Protein	NA	NA	1	10534735	0	NA
prot-a-1898	MHC class I polypeptide-related sequence B	NA	public	2018	Sun BB	NA	Males and Females	29875488	European	NA	3301	HG19/GRCh37	NA	Immune system	Protein	NA	NA	1	10534735	0	NA
prot-a-1942	39S ribosomal protein L33, mitochondrial	NA	public	2018	Sun BB	NA	Males and Females	29875488	European	NA	3301	HG19/GRCh37	NA	Immune system	Protein	NA	NA	1	10534735	0	NA
prot-a-1583	Integrin alpha-L	NA	public	2018	Sun BB	NA	Males and Females	29875488	European	NA	3301	HG19/GRCh37	NA	Immune system	Protein	NA	NA	1	10534735	0	NA
prot-a-748	C-X-C motif chemokine 5	NA	public	2018	Sun BB	NA	Males and Females	29875488	European	NA	3301	HG19/GRCh37	NA	Immune system	Protein	NA	NA	1	10534735	0	NA
prot-a-1604	Protein JTB	NA	public	2018	Sun BB	NA	Males and Females	29875488	European	NA	3301	HG19/GRCh37	NA	Immune system	Protein	NA	NA	1	10534735	0	NA
prot-a-2153	Osteoclast-associated immunoglobulin-like receptor	NA	public	2018	Sun BB	NA	Males and Females	29875488	European	NA	3301	HG19/GRCh37	NA	Immune system	Protein	NA	NA	1	10534735	0	NA
prot-c-2992_59_2	IL-17 sR	NA	public	2019	Suhre K	NA	Males and Females	28240269	European	NA	NA	HG19/GRCh37	NA	Continuous	NA	EFO_0007937	name=Interleukin-17 receptor A; chr=22; start=17084954; end=17115694; entrez=23765; uniprot=Q96F46	1	501428	0	NA
prot-a-535	Coiled-coil-helix-coiled-coil-helix domain-containing protein 2	NA	public	2018	Sun BB	NA	Males and Females	29875488	European	NA	3301	HG19/GRCh37	NA	Immune system	Protein	NA	NA	1	10534735	0	NA
prot-a-2013	Natural cytotoxicity triggering receptor 1	NA	public	2018	Sun BB	NA	Males and Females	29875488	European	NA	3301	HG19/GRCh37	NA	Immune system	Protein	NA	NA	1	10534735	0	NA
prot-a-2331	Periostin	NA	public	2018	Sun BB	NA	Males and Females	29875488	European	NA	3301	HG19/GRCh37	NA	Immune system	Protein	NA	NA	1	10534735	0	NA
prot-a-3200	Selenoprotein S	NA	public	2018	Sun BB	NA	Males and Females	29875488	European	NA	3301	HG19/GRCh37	NA	Immune system	Protein	NA	NA	1	10534735	0	NA
prot-a-805	Protein DEPP	NA	public	2018	Sun BB	NA	Males and Females	29875488	European	NA	3301	HG19/GRCh37	NA	Immune system	Protein	NA	NA	1	10534735	0	NA
prot-c-3766_51_4	STX1a	NA	public	2019	Suhre K	NA	Males and Females	28240269	European	NA	NA	HG19/GRCh37	NA	Continuous	NA	EFO_0007937	name=Syntaxin-1A; chr=7; start=73699206; end=73719672; entrez=6804; uniprot=Q16623	1	501428	0	NA
prot-a-3203	Vacuolar protein sorting-associated protein 29	NA	public	2018	Sun BB	NA	Males and Females	29875488	European	NA	3301	HG19/GRCh37	NA	Immune system	Protein	NA	NA	1	10534735	0	NA
prot-a-603	2',3'-cyclic-nucleotide 3'-phosphodiesterase	NA	public	2018	Sun BB	NA	Males and Females	29875488	European	NA	3301	HG19/GRCh37	NA	Immune system	Protein	NA	NA	1	10534735	0	NA
prot-a-1835	Epididymis-specific alpha-mannosidase	NA	public	2018	Sun BB	NA	Males and Females	29875488	European	NA	3301	HG19/GRCh37	NA	Immune system	Protein	NA	NA	1	10534735	0	NA
prot-a-21	2-phosphoxylose phosphatase 1	NA	public	2018	Sun BB	NA	Males and Females	29875488	European	NA	3301	HG19/GRCh37	NA	Immune system	Protein	NA	NA	1	10534735	0	NA
prot-a-905	Ephrin-B2	NA	public	2018	Sun BB	NA	Males and Females	29875488	European	NA	3301	HG19/GRCh37	NA	Immune system	Protein	NA	NA	1	10534735	0	NA
prot-a-964	Ephrin type-B receptor 4	NA	public	2018	Sun BB	NA	Males and Females	29875488	European	NA	3301	HG19/GRCh37	NA	Immune system	Protein	NA	NA	1	10534735	0	NA
prot-a-2938	Transcobalamin-1	NA	public	2018	Sun BB	NA	Males and Females	29875488	European	NA	3301	HG19/GRCh37	NA	Immune system	Protein	NA	NA	1	10534735	0	NA
prot-a-3178	Vesicle transport protein USE1	NA	public	2018	Sun BB	NA	Males and Females	29875488	European	NA	3301	HG19/GRCh37	NA	Immune system	Protein	NA	NA	1	10534735	0	NA
prot-b-36	renin	NA	public	2018	Folkersen L	NA	Males and Females	28369058	European	NA	3394	HG19/GRCh37	NA	Immune system	Protein	NA	NA	1	5270646	0	NA
prot-a-4	Multidrug resistance-associated protein 6	NA	public	2018	Sun BB	NA	Males and Females	29875488	European	NA	3301	HG19/GRCh37	NA	Immune system	Protein	NA	NA	1	10534735	0	NA
prot-a-137	Apolipoprotein M	NA	public	2018	Sun BB	NA	Males and Females	29875488	European	NA	3301	HG19/GRCh37	NA	Immune system	Protein	NA	NA	1	10534735	0	NA
prot-c-3397_7_4	SHP-2	NA	public	2019	Suhre K	NA	Males and Females	28240269	European	NA	NA	HG19/GRCh37	NA	Continuous	NA	EFO_0007937	name=Tyrosine-protein phosphatase non-receptor type 11; chr=12; start=112418351; end=112509913; entrez=5781; uniprot=Q06124	1	501428	0	NA
prot-a-3078	Torsin-1A-interacting protein 2	NA	public	2018	Sun BB	NA	Males and Females	29875488	European	NA	3301	HG19/GRCh37	NA	Immune system	Protein	NA	NA	1	10534735	0	NA
prot-a-691	CUB and sushi domain-containing protein 2	NA	public	2018	Sun BB	NA	Males and Females	29875488	European	NA	3301	HG19/GRCh37	NA	Immune system	Protein	NA	NA	1	10534735	0	NA
prot-a-1311	Hepatitis A virus cellular receptor 2	NA	public	2018	Sun BB	NA	Males and Females	29875488	European	NA	3301	HG19/GRCh37	NA	Immune system	Protein	NA	NA	1	10534735	0	NA
prot-a-18	Low molecular weight phosphotyrosine protein phosphatase	NA	public	2018	Sun BB	NA	Males and Females	29875488	European	NA	3301	HG19/GRCh37	NA	Immune system	Protein	NA	NA	1	10534735	0	NA
prot-a-2796	Sorting nexin-8	NA	public	2018	Sun BB	NA	Males and Females	29875488	European	NA	3301	HG19/GRCh37	NA	Immune system	Protein	NA	NA	1	10534735	0	NA
prot-a-2021	Bifunctional heparan sulfate N-deacetylase/N-sulfotransferase 1	NA	public	2018	Sun BB	NA	Males and Females	29875488	European	NA	3301	HG19/GRCh37	NA	Immune system	Protein	NA	NA	1	10534735	0	NA
prot-c-5260_80_3	TYK2	NA	public	2019	Suhre K	NA	Males and Females	28240269	European	NA	NA	HG19/GRCh37	NA	Continuous	NA	EFO_0007937	name=Non-receptor tyrosine-protein kinase TYK2; chr=19; start=10350529; end=10380676; entrez=7297; uniprot=P29597	1	501428	0	NA
prot-a-1542	Interleukin-6 receptor subunit beta	NA	public	2018	Sun BB	NA	Males and Females	29875488	European	NA	3301	HG19/GRCh37	NA	Immune system	Protein	NA	NA	1	10534735	0	NA
prot-a-68	Aldose reductase	NA	public	2018	Sun BB	NA	Males and Females	29875488	European	NA	3301	HG19/GRCh37	NA	Immune system	Protein	NA	NA	1	10534735	0	NA
prot-a-2100	Neuropilin-2	NA	public	2018	Sun BB	NA	Males and Females	29875488	European	NA	3301	HG19/GRCh37	NA	Immune system	Protein	NA	NA	1	10534735	0	NA
prot-a-920	Eukaryotic translation initiation factor 3 subunit J	NA	public	2018	Sun BB	NA	Males and Females	29875488	European	NA	3301	HG19/GRCh37	NA	Immune system	Protein	NA	NA	1	10534735	0	NA
prot-a-1298	Granzyme B	NA	public	2018	Sun BB	NA	Males and Females	29875488	European	NA	3301	HG19/GRCh37	NA	Immune system	Protein	NA	NA	1	10534735	0	NA
prot-a-2502	Probable RNA-binding protein 23	NA	public	2018	Sun BB	NA	Males and Females	29875488	European	NA	3301	HG19/GRCh37	NA	Immune system	Protein	NA	NA	1	10534735	0	NA
prot-c-2768_56_2	Hemopexin	NA	public	2019	Suhre K	NA	Males and Females	28240269	European	NA	NA	HG19/GRCh37	NA	Continuous	NA	EFO_0007937	name=Hemopexin; chr=11; start=6431049; end=6442617; entrez=3263; uniprot=P02790	1	501428	0	NA
prot-a-1629	Uncharacterized family 31 glucosidase KIAA1161	NA	public	2018	Sun BB	NA	Males and Females	29875488	European	NA	3301	HG19/GRCh37	NA	Immune system	Protein	NA	NA	1	10534735	0	NA
prot-a-1518	Interleukin-2 receptor subunit alpha	NA	public	2018	Sun BB	NA	Males and Females	29875488	European	NA	3301	HG19/GRCh37	NA	Immune system	Protein	NA	NA	1	10534735	0	NA
prot-a-1214	Gap junction alpha-8 protein	NA	public	2018	Sun BB	NA	Males and Females	29875488	European	NA	3301	HG19/GRCh37	NA	Immune system	Protein	NA	NA	1	10534735	0	NA
prot-a-1902	MICOS complex subunit MIC10	NA	public	2018	Sun BB	NA	Males and Females	29875488	European	NA	3301	HG19/GRCh37	NA	Immune system	Protein	NA	NA	1	10534735	0	NA
prot-c-2708_54_2	TNFSF18	NA	public	2019	Suhre K	NA	Males and Females	28240269	European	NA	NA	HG19/GRCh37	NA	Continuous	NA	EFO_0007937	name=Tumor necrosis factor ligand superfamily member 18; chr=1; start=173039960; end=173050963; entrez=8995; uniprot=Q9UNG2	1	501428	0	NA
prot-a-413	G2/mitotic-specific cyclin-B1	NA	public	2018	Sun BB	NA	Males and Females	29875488	European	NA	3301	HG19/GRCh37	NA	Immune system	Protein	NA	NA	1	10534735	0	NA
prot-a-1709	Neutrophil gelatinase-associated lipocalin	NA	public	2018	Sun BB	NA	Males and Females	29875488	European	NA	3301	HG19/GRCh37	NA	Immune system	Protein	NA	NA	1	10534735	0	NA
prot-a-637	Cytochrome c oxidase subunit 4 isoform 2, mitochondrial	NA	public	2018	Sun BB	NA	Males and Females	29875488	European	NA	3301	HG19/GRCh37	NA	Immune system	Protein	NA	NA	1	10534735	0	NA
prot-c-2524_56_3	HMG-1	NA	public	2019	Suhre K	NA	Males and Females	28240269	European	NA	NA	HG19/GRCh37	NA	Continuous	NA	EFO_0007937	name=High mobility group protein B1; chr=13; start=30456704; end=30617597; entrez=3146; uniprot=P09429	1	501428	0	NA
prot-a-1006	Coagulation Factor X	NA	public	2018	Sun BB	NA	Males and Females	29875488	European	NA	3301	HG19/GRCh37	NA	Immune system	Protein	NA	NA	1	10534735	0	NA
prot-a-132	Apolipoprotein E (isoform E2)	NA	public	2018	Sun BB	NA	Males and Females	29875488	European	NA	3301	HG19/GRCh37	NA	Immune system	Protein	NA	NA	1	10534735	0	NA
prot-a-894	Elongation factor 1-beta	NA	public	2018	Sun BB	NA	Males and Females	29875488	European	NA	3301	HG19/GRCh37	NA	Immune system	Protein	NA	NA	1	10534735	0	NA
prot-a-430	T-cell surface antigen CD2	NA	public	2018	Sun BB	NA	Males and Females	29875488	European	NA	3301	HG19/GRCh37	NA	Immune system	Protein	NA	NA	1	10534735	0	NA
prot-a-795	Beta-defensin 119	NA	public	2018	Sun BB	NA	Males and Females	29875488	European	NA	3301	HG19/GRCh37	NA	Immune system	Protein	NA	NA	1	10534735	0	NA
prot-a-3168	Netrin receptor UNC5C	NA	public	2018	Sun BB	NA	Males and Females	29875488	European	NA	3301	HG19/GRCh37	NA	Immune system	Protein	NA	NA	1	10534735	0	NA
prot-a-1841	Dual specificity mitogen-activated protein kinase kinase 3	NA	public	2018	Sun BB	NA	Males and Females	29875488	European	NA	3301	HG19/GRCh37	NA	Immune system	Protein	NA	NA	1	10534735	0	NA
prot-a-3198	Vascular endothelial growth factor A	NA	public	2018	Sun BB	NA	Males and Females	29875488	European	NA	3301	HG19/GRCh37	NA	Immune system	Protein	NA	NA	1	10534735	0	NA
prot-a-809	Integral membrane protein DGCR2/IDD	NA	public	2018	Sun BB	NA	Males and Females	29875488	European	NA	3301	HG19/GRCh37	NA	Immune system	Protein	NA	NA	1	10534735	0	NA
prot-c-5231_79_3	PCSK9	NA	public	2019	Suhre K	NA	Males and Females	28240269	European	NA	NA	HG19/GRCh37	NA	Continuous	NA	EFO_0007937	name=Proprotein convertase subtilisin/kexin type 9; chr=1; start=55039548; end=55064852; entrez=255738; uniprot=Q8NBP7	1	501428	0	NA
prot-a-2463	Peptide YY	NA	public	2018	Sun BB	NA	Males and Females	29875488	European	NA	3301	HG19/GRCh37	NA	Immune system	Protein	NA	NA	1	10534735	0	NA
prot-a-2540	Rho-related GTP-binding protein RhoD	NA	public	2018	Sun BB	NA	Males and Females	29875488	European	NA	3301	HG19/GRCh37	NA	Immune system	Protein	NA	NA	1	10534735	0	NA
prot-a-1610	Potassium voltage-gated channel subfamily E member 2	NA	public	2018	Sun BB	NA	Males and Females	29875488	European	NA	3301	HG19/GRCh37	NA	Immune system	Protein	NA	NA	1	10534735	0	NA
prot-a-1353	High mobility group protein B3	NA	public	2018	Sun BB	NA	Males and Females	29875488	European	NA	3301	HG19/GRCh37	NA	Immune system	Protein	NA	NA	1	10534735	0	NA
prot-a-2497	Retinoblastoma-binding protein 5	NA	public	2018	Sun BB	NA	Males and Females	29875488	European	NA	3301	HG19/GRCh37	NA	Immune system	Protein	NA	NA	1	10534735	0	NA
prot-a-1859	Matrilin-4	NA	public	2018	Sun BB	NA	Males and Females	29875488	European	NA	3301	HG19/GRCh37	NA	Immune system	Protein	NA	NA	1	10534735	0	NA
prot-a-2000	Beta-soluble NSF attachment protein	NA	public	2018	Sun BB	NA	Males and Females	29875488	European	NA	3301	HG19/GRCh37	NA	Immune system	Protein	NA	NA	1	10534735	0	NA
prot-a-1742	Leukocyte immunoglobulin-like receptor subfamily B member 1	NA	public	2018	Sun BB	NA	Males and Females	29875488	European	NA	3301	HG19/GRCh37	NA	Immune system	Protein	NA	NA	1	10534735	0	NA
prot-a-2469	Sulfhydryl oxidase 1	NA	public	2018	Sun BB	NA	Males and Females	29875488	European	NA	3301	HG19/GRCh37	NA	Immune system	Protein	NA	NA	1	10534735	0	NA
prot-a-2203	Protocadherin beta-1	NA	public	2018	Sun BB	NA	Males and Females	29875488	European	NA	3301	HG19/GRCh37	NA	Immune system	Protein	NA	NA	1	10534735	0	NA
prot-a-798	Beta-defensin 123	NA	public	2018	Sun BB	NA	Males and Females	29875488	European	NA	3301	HG19/GRCh37	NA	Immune system	Protein	NA	NA	1	10534735	0	NA
prot-a-3253	Tyrosine-protein kinase ZAP-70	NA	public	2018	Sun BB	NA	Males and Females	29875488	European	NA	3301	HG19/GRCh37	NA	Immune system	Protein	NA	NA	1	10534735	0	NA
prot-a-631	Procollagen galactosyltransferase 1	NA	public	2018	Sun BB	NA	Males and Females	29875488	European	NA	3301	HG19/GRCh37	NA	Immune system	Protein	NA	NA	1	10534735	0	NA
prot-a-2098	Neuritin	NA	public	2018	Sun BB	NA	Males and Females	29875488	European	NA	3301	HG19/GRCh37	NA	Immune system	Protein	NA	NA	1	10534735	0	NA
prot-a-1333	Homogentisate 1,2-dioxygenase	NA	public	2018	Sun BB	NA	Males and Females	29875488	European	NA	3301	HG19/GRCh37	NA	Immune system	Protein	NA	NA	1	10534735	0	NA
prot-c-2953_31_2	Luteinizing hormone	NA	public	2019	Suhre K	NA	Males and Females	28240269	European	NA	NA	HG19/GRCh37	NA	Continuous	NA	EFO_0007937	name=Luteinizing hormone; chr=19|6; start=49015980|87085498; end=49017090|87095406; entrez=1081|3972; uniprot=P01215|P01229	1	501428	0	NA
prot-a-1951	Macrophage scavenger receptor types I and II	NA	public	2018	Sun BB	NA	Males and Females	29875488	European	NA	3301	HG19/GRCh37	NA	Immune system	Protein	NA	NA	1	10534735	0	NA
prot-a-2693	Corticosteroid-binding globulin	NA	public	2018	Sun BB	NA	Males and Females	29875488	European	NA	3301	HG19/GRCh37	NA	Immune system	Protein	NA	NA	1	10534735	0	NA
prot-a-3126	Thioredoxin reductase 1, cytoplasmic	NA	public	2018	Sun BB	NA	Males and Females	29875488	European	NA	3301	HG19/GRCh37	NA	Immune system	Protein	NA	NA	1	10534735	0	NA
prot-a-2359	Peroxiredoxin-1	NA	public	2018	Sun BB	NA	Males and Females	29875488	European	NA	3301	HG19/GRCh37	NA	Immune system	Protein	NA	NA	1	10534735	0	NA
prot-a-1448	Insulin-like growth factor-binding protein 2	NA	public	2018	Sun BB	NA	Males and Females	29875488	European	NA	3301	HG19/GRCh37	NA	Immune system	Protein	NA	NA	1	10534735	0	NA
prot-a-2564	RING finger protein 148	NA	public	2018	Sun BB	NA	Males and Females	29875488	European	NA	3301	HG19/GRCh37	NA	Immune system	Protein	NA	NA	1	10534735	0	NA
prot-c-3284_75_1	BGN	NA	public	2019	Suhre K	NA	Males and Females	28240269	European	NA	NA	HG19/GRCh37	NA	Continuous	NA	EFO_0007937	name=Biglycan; chr=X; start=153494939; end=153509554; entrez=633; uniprot=P21810	1	501428	0	NA
prot-c-4549_78_2	FUT5	NA	public	2019	Suhre K	NA	Males and Females	28240269	European	NA	NA	HG19/GRCh37	NA	Continuous	NA	EFO_0007937	name=Alpha-(1,3)-fucosyltransferase 5; chr=19; start=5865826; end=5870540; entrez=2527; uniprot=Q11128	1	501428	0	NA
prot-a-3185	Vesicle-associated membrane protein 3	NA	public	2018	Sun BB	NA	Males and Females	29875488	European	NA	3301	HG19/GRCh37	NA	Immune system	Protein	NA	NA	1	10534735	0	NA
prot-a-2394	Probable inactive serine protease 37	NA	public	2018	Sun BB	NA	Males and Females	29875488	European	NA	3301	HG19/GRCh37	NA	Immune system	Protein	NA	NA	1	10534735	0	NA
prot-c-3040_59_1	MIP-1a	NA	public	2019	Suhre K	NA	Males and Females	28240269	European	NA	NA	HG19/GRCh37	NA	Continuous	NA	EFO_0007937	name=C-C motif chemokine 3; chr=17; start=36088256; end=36090502; entrez=6348; uniprot=P10147	1	501428	0	NA
prot-a-2696	Plasminogen activator inhibitor 1	NA	public	2018	Sun BB	NA	Males and Females	29875488	European	NA	3301	HG19/GRCh37	NA	Immune system	Protein	NA	NA	1	10534735	0	NA
prot-a-1970	Mitochondrial ubiquitin ligase activator of NFKB 1	NA	public	2018	Sun BB	NA	Males and Females	29875488	European	NA	3301	HG19/GRCh37	NA	Immune system	Protein	NA	NA	1	10534735	0	NA
prot-a-2385	Phosphoribosyl pyrophosphate synthase-associated protein 1	NA	public	2018	Sun BB	NA	Males and Females	29875488	European	NA	3301	HG19/GRCh37	NA	Immune system	Protein	NA	NA	1	10534735	0	NA
prot-a-1959	S-methyl-5'-thioadenosine phosphorylase	NA	public	2018	Sun BB	NA	Males and Females	29875488	European	NA	3301	HG19/GRCh37	NA	Immune system	Protein	NA	NA	1	10534735	0	NA
prot-c-3388_58_2	PAK7	NA	public	2019	Suhre K	NA	Males and Females	28240269	European	NA	NA	HG19/GRCh37	NA	Continuous	NA	EFO_0007937	name=Serine/threonine-protein kinase PAK 7; chr=20; start=9537389; end=9839041; entrez=57144; uniprot=Q9P286	1	501428	0	NA
prot-a-2539	Transforming protein RhoA	NA	public	2018	Sun BB	NA	Males and Females	29875488	European	NA	3301	HG19/GRCh37	NA	Immune system	Protein	NA	NA	1	10534735	0	NA
prot-a-2078	N-terminal pro-BNP	NA	public	2018	Sun BB	NA	Males and Females	29875488	European	NA	3301	HG19/GRCh37	NA	Immune system	Protein	NA	NA	1	10534735	0	NA
prot-c-3414_40_2	BMX	NA	public	2019	Suhre K	NA	Males and Females	28240269	European	NA	NA	HG19/GRCh37	NA	Continuous	NA	EFO_0007937	name=Cytoplasmic tyrosine-protein kinase BMX; chr=X; start=15464246; end=15556529; entrez=660; uniprot=P51813	1	501428	0	NA
prot-a-2702	Serpin I2	NA	public	2018	Sun BB	NA	Males and Females	29875488	European	NA	3301	HG19/GRCh37	NA	Immune system	Protein	NA	NA	1	10534735	0	NA
prot-a-1234	Progonadoliberin-2	NA	public	2018	Sun BB	NA	Males and Females	29875488	European	NA	3301	HG19/GRCh37	NA	Immune system	Protein	NA	NA	1	10534735	0	NA
prot-a-156	Rho guanine nucleotide exchange factor 2	NA	public	2018	Sun BB	NA	Males and Females	29875488	European	NA	3301	HG19/GRCh37	NA	Immune system	Protein	NA	NA	1	10534735	0	NA
prot-c-4931_59_1	TF	NA	public	2019	Suhre K	NA	Males and Females	28240269	European	NA	NA	HG19/GRCh37	NA	Continuous	NA	EFO_0007937	name=Tissue Factor; chr=1; start=94529225; end=94541800; entrez=2152; uniprot=P13726	1	501428	0	NA
prot-a-3100	Trem-like transcript 2 protein	NA	public	2018	Sun BB	NA	Males and Females	29875488	European	NA	3301	HG19/GRCh37	NA	Immune system	Protein	NA	NA	1	10534735	0	NA
prot-a-3006	Transmembrane protein 234	NA	public	2018	Sun BB	NA	Males and Females	29875488	European	NA	3301	HG19/GRCh37	NA	Immune system	Protein	NA	NA	1	10534735	0	NA
prot-a-1355	Hydroxymethylglutaryl-CoA synthase, cytoplasmic	NA	public	2018	Sun BB	NA	Males and Females	29875488	European	NA	3301	HG19/GRCh37	NA	Immune system	Protein	NA	NA	1	10534735	0	NA
prot-a-489	Cadherin-related family member 3	NA	public	2018	Sun BB	NA	Males and Females	29875488	European	NA	3301	HG19/GRCh37	NA	Immune system	Protein	NA	NA	1	10534735	0	NA
prot-a-982	ERO1-like protein alpha	NA	public	2018	Sun BB	NA	Males and Females	29875488	European	NA	3301	HG19/GRCh37	NA	Immune system	Protein	NA	NA	1	10534735	0	NA
prot-a-709	Transcriptional repressor CTCF	NA	public	2018	Sun BB	NA	Males and Females	29875488	European	NA	3301	HG19/GRCh37	NA	Immune system	Protein	NA	NA	1	10534735	0	NA
prot-a-1605	Transcription factor AP-1	NA	public	2018	Sun BB	NA	Males and Females	29875488	European	NA	3301	HG19/GRCh37	NA	Immune system	Protein	NA	NA	1	10534735	0	NA
prot-a-416	Cyclin-H	NA	public	2018	Sun BB	NA	Males and Females	29875488	European	NA	3301	HG19/GRCh37	NA	Immune system	Protein	NA	NA	1	10534735	0	NA
prot-c-4271_75_2	PFD5	NA	public	2019	Suhre K	NA	Males and Females	28240269	European	NA	NA	HG19/GRCh37	NA	Continuous	NA	EFO_0007937	name=Prefoldin subunit 5; chr=12; start=53295291; end=53299450; entrez=5204; uniprot=Q99471	1	501428	0	NA
prot-a-2144	Olfactomedin-like protein 3	NA	public	2018	Sun BB	NA	Males and Females	29875488	European	NA	3301	HG19/GRCh37	NA	Immune system	Protein	NA	NA	1	10534735	0	NA
prot-a-2688	Protein Z-dependent protease inhibitor	NA	public	2018	Sun BB	NA	Males and Females	29875488	European	NA	3301	HG19/GRCh37	NA	Immune system	Protein	NA	NA	1	10534735	0	NA
prot-b-64	endothelial cell specific molecule 1	NA	public	2018	Folkersen L	NA	Males and Females	28369058	European	NA	3394	HG19/GRCh37	NA	Immune system	Protein	NA	NA	1	5270646	0	NA
prot-a-332	Carbonic anhydrase 5A, mitochondrial	NA	public	2018	Sun BB	NA	Males and Females	29875488	European	NA	3301	HG19/GRCh37	NA	Immune system	Protein	NA	NA	1	10534735	0	NA
prot-a-925	Eukaryotic translation initiation factor 4 gamma 3	NA	public	2018	Sun BB	NA	Males and Females	29875488	European	NA	3301	HG19/GRCh37	NA	Immune system	Protein	NA	NA	1	10534735	0	NA
prot-c-3050_7_2	vWF	NA	public	2019	Suhre K	NA	Males and Females	28240269	European	NA	NA	HG19/GRCh37	NA	Continuous	NA	EFO_0007937	name=von Willebrand factor; chr=12; start=5948874; end=6124770; entrez=7450; uniprot=P04275	1	501428	0	NA
prot-a-738	C-X-C motif chemokine 10	NA	public	2018	Sun BB	NA	Males and Females	29875488	European	NA	3301	HG19/GRCh37	NA	Immune system	Protein	NA	NA	1	10534735	0	NA
prot-a-2806	Sperm-associated antigen 11A	NA	public	2018	Sun BB	NA	Males and Females	29875488	European	NA	3301	HG19/GRCh37	NA	Immune system	Protein	NA	NA	1	10534735	0	NA
prot-a-2219	cGMP-dependent 3',5'-cyclic phosphodiesterase	NA	public	2018	Sun BB	NA	Males and Females	29875488	European	NA	3301	HG19/GRCh37	NA	Immune system	Protein	NA	NA	1	10534735	0	NA
prot-a-1508	Interleukin-22 receptor subunit alpha-1	NA	public	2018	Sun BB	NA	Males and Females	29875488	European	NA	3301	HG19/GRCh37	NA	Immune system	Protein	NA	NA	1	10534735	0	NA
prot-a-434	CMRF35-like molecule 6	NA	public	2018	Sun BB	NA	Males and Females	29875488	European	NA	3301	HG19/GRCh37	NA	Immune system	Protein	NA	NA	1	10534735	0	NA
prot-a-1497	Interleukin-1 receptor type 2	NA	public	2018	Sun BB	NA	Males and Females	29875488	European	NA	3301	HG19/GRCh37	NA	Immune system	Protein	NA	NA	1	10534735	0	NA
prot-c-4919_56_2	LIF sR	NA	public	2019	Suhre K	NA	Males and Females	28240269	European	NA	NA	HG19/GRCh37	NA	Continuous	NA	EFO_0007937	name=Leukemia inhibitory factor receptor; chr=5; start=38474963; end=38608354; entrez=3977; uniprot=P42702	1	501428	0	NA
prot-a-1878	Multiple epidermal growth factor-like domains protein 10	NA	public	2018	Sun BB	NA	Males and Females	29875488	European	NA	3301	HG19/GRCh37	NA	Immune system	Protein	NA	NA	1	10534735	0	NA
prot-a-2135	Out at first protein homolog	NA	public	2018	Sun BB	NA	Males and Females	29875488	European	NA	3301	HG19/GRCh37	NA	Immune system	Protein	NA	NA	1	10534735	0	NA
prot-a-747	Gro-beta/gamma	NA	public	2018	Sun BB	NA	Males and Females	29875488	European	NA	3301	HG19/GRCh37	NA	Immune system	Protein	NA	NA	1	10534735	0	NA
prot-a-337	Cell adhesion molecule 1	NA	public	2018	Sun BB	NA	Males and Females	29875488	European	NA	3301	HG19/GRCh37	NA	Immune system	Protein	NA	NA	1	10534735	0	NA
prot-a-2996	Transmembrane protein 119	NA	public	2018	Sun BB	NA	Males and Females	29875488	European	NA	3301	HG19/GRCh37	NA	Immune system	Protein	NA	NA	1	10534735	0	NA
prot-b-53	C-C motif chemokine ligand 3	NA	public	2018	Folkersen L	NA	Males and Females	28369058	European	NA	3394	HG19/GRCh37	NA	Immune system	Protein	NA	NA	1	5270646	0	NA
prot-a-2740	S-phase kinase-associated protein 1	NA	public	2018	Sun BB	NA	Males and Females	29875488	European	NA	3301	HG19/GRCh37	NA	Immune system	Protein	NA	NA	1	10534735	0	NA
prot-a-1633	Uncharacterized protein KIAA1467	NA	public	2018	Sun BB	NA	Males and Females	29875488	European	NA	3301	HG19/GRCh37	NA	Immune system	Protein	NA	NA	1	10534735	0	NA
prot-a-27	Disintegrin and metalloproteinase domain-containing protein 19	NA	public	2018	Sun BB	NA	Males and Females	29875488	European	NA	3301	HG19/GRCh37	NA	Immune system	Protein	NA	NA	1	10534735	0	NA
prot-a-41	Pituitary adenylate cyclase-activating polypeptide 38	NA	public	2018	Sun BB	NA	Males and Females	29875488	European	NA	3301	HG19/GRCh37	NA	Immune system	Protein	NA	NA	1	10534735	0	NA
prot-a-3228	WAP, Kazal, immunoglobulin, Kunitz and NTR domain-containing protein 2	NA	public	2018	Sun BB	NA	Males and Females	29875488	European	NA	3301	HG19/GRCh37	NA	Immune system	Protein	NA	NA	1	10534735	0	NA
prot-a-668	Cytokine receptor-like factor 2	NA	public	2018	Sun BB	NA	Males and Females	29875488	European	NA	3301	HG19/GRCh37	NA	Immune system	Protein	NA	NA	1	10534735	0	NA
prot-c-3057_55_1	WISP-1	NA	public	2019	Suhre K	NA	Males and Females	28240269	European	NA	NA	HG19/GRCh37	NA	Continuous	NA	EFO_0007937	name=WNT1-inducible-signaling pathway protein 1; chr=8; start=133191039; end=133230344; entrez=8840; uniprot=O95388	1	501428	0	NA
prot-c-4267_81_3	PESC	NA	public	2019	Suhre K	NA	Males and Females	28240269	European	NA	NA	HG19/GRCh37	NA	Continuous	NA	EFO_0007937	name=Pescadillo homolog; chr=22; start=30576625; end=30607083; entrez=23481; uniprot=O00541	1	501428	0	NA
prot-a-486	Cadherin-7	NA	public	2018	Sun BB	NA	Males and Females	29875488	European	NA	3301	HG19/GRCh37	NA	Immune system	Protein	NA	NA	1	10534735	0	NA
prot-a-1565	IQ domain-containing protein F1	NA	public	2018	Sun BB	NA	Males and Females	29875488	European	NA	3301	HG19/GRCh37	NA	Immune system	Protein	NA	NA	1	10534735	0	NA
prot-a-1192	Growth/differentiation factor 11	NA	public	2018	Sun BB	NA	Males and Females	29875488	European	NA	3301	HG19/GRCh37	NA	Immune system	Protein	NA	NA	1	10534735	0	NA
prot-c-5122_92_2	Semaphorin-6A	NA	public	2019	Suhre K	NA	Males and Females	28240269	European	NA	NA	HG19/GRCh37	NA	Continuous	NA	EFO_0007937	name=Semaphorin-6A; chr=5; start=116443616; end=116574934; entrez=57556; uniprot=Q9H2E6	1	501428	0	NA
prot-a-2986	Tolloid-like protein 1	NA	public	2018	Sun BB	NA	Males and Females	29875488	European	NA	3301	HG19/GRCh37	NA	Immune system	Protein	NA	NA	1	10534735	0	NA
prot-a-1287	Glutathione S-transferase Mu 1	NA	public	2018	Sun BB	NA	Males and Females	29875488	European	NA	3301	HG19/GRCh37	NA	Immune system	Protein	NA	NA	1	10534735	0	NA
prot-a-923	Eukaryotic translation initiation factor 4E type 2	NA	public	2018	Sun BB	NA	Males and Females	29875488	European	NA	3301	HG19/GRCh37	NA	Immune system	Protein	NA	NA	1	10534735	0	NA
prot-a-3258	Zinc fingers and homeoboxes protein 3	NA	public	2018	Sun BB	NA	Males and Females	29875488	European	NA	3301	HG19/GRCh37	NA	Immune system	Protein	NA	NA	1	10534735	0	NA
prot-a-661	Cysteine-rich secretory protein 2	NA	public	2018	Sun BB	NA	Males and Females	29875488	European	NA	3301	HG19/GRCh37	NA	Immune system	Protein	NA	NA	1	10534735	0	NA
prot-c-3719_2_2	p27Kip1	NA	public	2019	Suhre K	NA	Males and Females	28240269	European	NA	NA	HG19/GRCh37	NA	Continuous	NA	EFO_0007937	name=Cyclin-dependent kinase inhibitor 1B; chr=12; start=12715058; end=12722371; entrez=1027; uniprot=P46527	1	501428	0	NA
prot-a-3235	WSC domain-containing protein 2	NA	public	2018	Sun BB	NA	Males and Females	29875488	European	NA	3301	HG19/GRCh37	NA	Immune system	Protein	NA	NA	1	10534735	0	NA
prot-c-2796_62_2	Fibrinogen	NA	public	2019	Suhre K	NA	Males and Females	28240269	European	NA	NA	HG19/GRCh37	NA	Continuous	NA	EFO_0007937	name=Fibrinogen; chr=4; start=154562956; end=154612967; entrez=2243|2244|2266; uniprot=P02671|P02675|P02679	1	501428	0	NA
prot-a-1721	Leptin	NA	public	2018	Sun BB	NA	Males and Females	29875488	European	NA	3301	HG19/GRCh37	NA	Immune system	Protein	NA	NA	1	10534735	0	NA
prot-c-4588_1_2	PH	NA	public	2019	Suhre K	NA	Males and Females	28240269	European	NA	NA	HG19/GRCh37	NA	Continuous	NA	EFO_0007937	name=Pancreatic hormone; chr=17; start=43940804; end=43942468; entrez=5539; uniprot=P01298	1	501428	0	NA
prot-a-2235	[Pyruvate dehydrogenase (acetyl-transferring)] kinase isozyme 1, mitochondrial	NA	public	2018	Sun BB	NA	Males and Females	29875488	European	NA	3301	HG19/GRCh37	NA	Immune system	Protein	NA	NA	1	10534735	0	NA
prot-a-435	CMRF35-like molecule 2	NA	public	2018	Sun BB	NA	Males and Females	29875488	European	NA	3301	HG19/GRCh37	NA	Immune system	Protein	NA	NA	1	10534735	0	NA
prot-c-3419_49_2	CAMK2D	NA	public	2019	Suhre K	NA	Males and Females	28240269	European	NA	NA	HG19/GRCh37	NA	Continuous	NA	EFO_0007937	name=Calcium/calmodulin-dependent protein kinase type II subunit delta; chr=4; start=113451032; end=113761927; entrez=817; uniprot=Q13557	1	501428	0	NA
prot-c-2700_56_2	Protein S	NA	public	2019	Suhre K	NA	Males and Females	28240269	European	NA	NA	HG19/GRCh37	NA	Continuous	NA	EFO_0007937	name=Vitamin K-dependent protein S; chr=3; start=93873033; end=93974066; entrez=5627; uniprot=P07225	1	501428	0	NA
prot-c-3341_33_4	ABL1	NA	public	2019	Suhre K	NA	Males and Females	28240269	European	NA	NA	HG19/GRCh37	NA	Continuous	NA	EFO_0007937	name=Tyrosine-protein kinase ABL1; chr=9; start=130713946; end=130887675; entrez=25; uniprot=P00519	1	501428	0	NA
prot-a-2150	Oligophrenin-1	NA	public	2018	Sun BB	NA	Males and Females	29875488	European	NA	3301	HG19/GRCh37	NA	Immune system	Protein	NA	NA	1	10534735	0	NA
prot-c-3684_78_3	Macrophage scavenger receptor	NA	public	2019	Suhre K	NA	Males and Females	28240269	European	NA	NA	HG19/GRCh37	NA	Continuous	NA	EFO_0007937	name=Macrophage scavenger receptor types I and II; chr=8; start=16107878; end=16567490; entrez=4481; uniprot=P21757	1	501428	0	NA
prot-a-716	Chymotrypsin-like protease CTRL-1	NA	public	2018	Sun BB	NA	Males and Females	29875488	European	NA	3301	HG19/GRCh37	NA	Immune system	Protein	NA	NA	1	10534735	0	NA
prot-a-89	Alpha-amylase 1	NA	public	2018	Sun BB	NA	Males and Females	29875488	European	NA	3301	HG19/GRCh37	NA	Immune system	Protein	NA	NA	1	10534735	0	NA
prot-c-4719_58_2	Protein disulfide isomerase A3	NA	public	2019	Suhre K	NA	Males and Females	28240269	European	NA	NA	HG19/GRCh37	NA	Continuous	NA	EFO_0007937	name=Protein disulfide-isomerase A3; chr=15; start=43746392; end=43773279; entrez=2923; uniprot=P30101	1	501428	0	NA
prot-a-1751	Gastric triacylglycerol lipase	NA	public	2018	Sun BB	NA	Males and Females	29875488	European	NA	3301	HG19/GRCh37	NA	Immune system	Protein	NA	NA	1	10534735	0	NA
prot-c-2879_9_2	a1-Antichymotrypsin	NA	public	2019	Suhre K	NA	Males and Females	28240269	European	NA	NA	HG19/GRCh37	NA	Continuous	NA	EFO_0007937	name=Alpha-1-antichymotrypsin; chr=14; start=94592058; end=94624646; entrez=12; uniprot=P01011	1	501428	0	NA
prot-c-3716_63_2	IFN-g R1	NA	public	2019	Suhre K	NA	Males and Females	28240269	European	NA	NA	HG19/GRCh37	NA	Continuous	NA	EFO_0007937	name=Interferon gamma receptor 1; chr=6; start=137197484; end=137219449; entrez=3459; uniprot=P15260	1	501428	0	NA
prot-a-2419	26S proteasome non-ATPase regulatory subunit 7	NA	public	2018	Sun BB	NA	Males and Females	29875488	European	NA	3301	HG19/GRCh37	NA	Immune system	Protein	NA	NA	1	10534735	0	NA
prot-a-2225	Platelet-derived growth factor subunit A	NA	public	2018	Sun BB	NA	Males and Females	29875488	European	NA	3301	HG19/GRCh37	NA	Immune system	Protein	NA	NA	1	10534735	0	NA
prot-a-927	Eukaryotic translation initiation factor 5A-1	NA	public	2018	Sun BB	NA	Males and Females	29875488	European	NA	3301	HG19/GRCh37	NA	Immune system	Protein	NA	NA	1	10534735	0	NA
prot-c-3685_53_1	MFRP	NA	public	2019	Suhre K	NA	Males and Females	28240269	European	NA	NA	HG19/GRCh37	NA	Continuous	NA	EFO_0007937	name=Membrane frizzled-related protein; chr=11; start=119338934; end=119346673; entrez=83552; uniprot=Q9BY79	1	501428	0	NA
prot-a-1945	Ribosome-recycling factor, mitochondrial	NA	public	2018	Sun BB	NA	Males and Females	29875488	European	NA	3301	HG19/GRCh37	NA	Immune system	Protein	NA	NA	1	10534735	0	NA
prot-a-2529	Riboflavin kinase	NA	public	2018	Sun BB	NA	Males and Females	29875488	European	NA	3301	HG19/GRCh37	NA	Immune system	Protein	NA	NA	1	10534735	0	NA
prot-a-2783	Submaxillary gland androgen-regulated protein 3B	NA	public	2018	Sun BB	NA	Males and Females	29875488	European	NA	3301	HG19/GRCh37	NA	Immune system	Protein	NA	NA	1	10534735	0	NA
prot-a-1574	Ubiquitin-like protein ISG15	NA	public	2018	Sun BB	NA	Males and Females	29875488	European	NA	3301	HG19/GRCh37	NA	Immune system	Protein	NA	NA	1	10534735	0	NA
prot-c-2734_49_4	NKp44	NA	public	2019	Suhre K	NA	Males and Females	28240269	European	NA	NA	HG19/GRCh37	NA	Continuous	NA	EFO_0007937	name=Natural cytotoxicity triggering receptor 2; chr=6; start=41335655; end=41350887; entrez=9436; uniprot=O95944	1	501428	0	NA
prot-a-1611	Potassium voltage-gated channel subfamily E member 3	NA	public	2018	Sun BB	NA	Males and Females	29875488	European	NA	3301	HG19/GRCh37	NA	Immune system	Protein	NA	NA	1	10534735	0	NA
prot-a-1053	E3 ubiquitin-protein ligase FANCL	NA	public	2018	Sun BB	NA	Males and Females	29875488	European	NA	3301	HG19/GRCh37	NA	Immune system	Protein	NA	NA	1	10534735	0	NA
prot-a-1893	Alpha-1,6-mannosyl-glycoprotein 2-beta-N-acetylglucosaminyltransferase	NA	public	2018	Sun BB	NA	Males and Females	29875488	European	NA	3301	HG19/GRCh37	NA	Immune system	Protein	NA	NA	1	10534735	0	NA
prot-a-3046	Tumor necrosis factor receptor superfamily member 1A	NA	public	2018	Sun BB	NA	Males and Females	29875488	European	NA	3301	HG19/GRCh37	NA	Immune system	Protein	NA	NA	1	10534735	0	NA
prot-a-2030	Protein kinase C-binding protein NELL1	NA	public	2018	Sun BB	NA	Males and Females	29875488	European	NA	3301	HG19/GRCh37	NA	Immune system	Protein	NA	NA	1	10534735	0	NA
prot-a-865	Dorsal root ganglia homeobox protein	NA	public	2018	Sun BB	NA	Males and Females	29875488	European	NA	3301	HG19/GRCh37	NA	Immune system	Protein	NA	NA	1	10534735	0	NA
prot-a-1510	Interleukin-22 receptor subunit alpha-2	NA	public	2018	Sun BB	NA	Males and Females	29875488	European	NA	3301	HG19/GRCh37	NA	Immune system	Protein	NA	NA	1	10534735	0	NA
prot-c-4673_13_2	IL-6	NA	public	2019	Suhre K	NA	Males and Females	28240269	European	NA	NA	HG19/GRCh37	NA	Continuous	NA	EFO_0007937	name=Interleukin-6; chr=7; start=22725884; end=22732002; entrez=3569; uniprot=P05231	1	501428	0	NA
prot-a-418	CD109 antigen	NA	public	2018	Sun BB	NA	Males and Females	29875488	European	NA	3301	HG19/GRCh37	NA	Immune system	Protein	NA	NA	1	10534735	0	NA
prot-a-541	Chitinase-3-like protein 2	NA	public	2018	Sun BB	NA	Males and Females	29875488	European	NA	3301	HG19/GRCh37	NA	Immune system	Protein	NA	NA	1	10534735	0	NA
prot-a-2674	Semaphorin-4C	NA	public	2018	Sun BB	NA	Males and Females	29875488	European	NA	3301	HG19/GRCh37	NA	Immune system	Protein	NA	NA	1	10534735	0	NA
prot-c-2638_12_2	M-CSF R	NA	public	2019	Suhre K	NA	Males and Females	28240269	European	NA	NA	HG19/GRCh37	NA	Continuous	NA	EFO_0007937	name=Macrophage colony-stimulating factor 1 receptor; chr=5; start=150053291; end=150113372; entrez=1436; uniprot=P07333	1	501428	0	NA
prot-c-3314_74_2	GFRa-1	NA	public	2019	Suhre K	NA	Males and Females	28240269	European	NA	NA	HG19/GRCh37	NA	Continuous	NA	EFO_0007937	name=GDNF family receptor alpha-1; chr=10; start=116056925; end=116273467; entrez=2674; uniprot=P56159	1	501428	0	NA
prot-a-42	Pituitary adenylate cyclase-activating polypeptide	NA	public	2018	Sun BB	NA	Males and Females	29875488	European	NA	3301	HG19/GRCh37	NA	Immune system	Protein	NA	NA	1	10534735	0	NA
prot-a-1805	Lymphotoxin alpha2:beta1	NA	public	2018	Sun BB	NA	Males and Females	29875488	European	NA	3301	HG19/GRCh37	NA	Immune system	Protein	NA	NA	1	10534735	0	NA
prot-a-604	Ciliary neurotrophic factor	NA	public	2018	Sun BB	NA	Males and Females	29875488	European	NA	3301	HG19/GRCh37	NA	Immune system	Protein	NA	NA	1	10534735	0	NA
prot-a-1484	Interleukin-17D	NA	public	2018	Sun BB	NA	Males and Females	29875488	European	NA	3301	HG19/GRCh37	NA	Immune system	Protein	NA	NA	1	10534735	0	NA
prot-a-562	CDGSH iron-sulfur domain-containing protein 1	NA	public	2018	Sun BB	NA	Males and Females	29875488	European	NA	3301	HG19/GRCh37	NA	Immune system	Protein	NA	NA	1	10534735	0	NA
prot-a-1260	Probable G-protein coupled receptor 101	NA	public	2018	Sun BB	NA	Males and Females	29875488	European	NA	3301	HG19/GRCh37	NA	Immune system	Protein	NA	NA	1	10534735	0	NA
prot-a-1137	Forkhead box protein J2	NA	public	2018	Sun BB	NA	Males and Females	29875488	European	NA	3301	HG19/GRCh37	NA	Immune system	Protein	NA	NA	1	10534735	0	NA
prot-a-3032	Tumor necrosis factor receptor superfamily member 10A	NA	public	2018	Sun BB	NA	Males and Females	29875488	European	NA	3301	HG19/GRCh37	NA	Immune system	Protein	NA	NA	1	10534735	0	NA
prot-c-2421_7_3	BDNF	NA	public	2019	Suhre K	NA	Males and Females	28240269	European	NA	NA	HG19/GRCh37	NA	Continuous	NA	EFO_0007937	name=Brain-derived neurotrophic factor; chr=11; start=27654893; end=27722058; entrez=627; uniprot=P23560	1	501428	0	NA
prot-a-2587	60S acidic ribosomal protein P2	NA	public	2018	Sun BB	NA	Males and Females	29875488	European	NA	3301	HG19/GRCh37	NA	Immune system	Protein	NA	NA	1	10534735	0	NA
prot-c-3061_61_2	Cathepsin B	NA	public	2019	Suhre K	NA	Males and Females	28240269	European	NA	NA	HG19/GRCh37	NA	Continuous	NA	EFO_0007937	name=Cathepsin B; chr=8; start=11842524; end=11869448; entrez=1508; uniprot=P07858	1	501428	0	NA
prot-a-1627	UPF0258 protein KIAA1024	NA	public	2018	Sun BB	NA	Males and Females	29875488	European	NA	3301	HG19/GRCh37	NA	Immune system	Protein	NA	NA	1	10534735	0	NA
prot-a-2281	Polycystin-2	NA	public	2018	Sun BB	NA	Males and Females	29875488	European	NA	3301	HG19/GRCh37	NA	Immune system	Protein	NA	NA	1	10534735	0	NA
prot-c-3394_81_2	PLK-1	NA	public	2019	Suhre K	NA	Males and Females	28240269	European	NA	NA	HG19/GRCh37	NA	Continuous	NA	EFO_0007937	name=Serine/threonine-protein kinase PLK1; chr=16; start=23677656; end=23690367; entrez=5347; uniprot=P53350	1	501428	0	NA
prot-a-918	Translation initiation factor eIF-2B subunit alpha	NA	public	2018	Sun BB	NA	Males and Females	29875488	European	NA	3301	HG19/GRCh37	NA	Immune system	Protein	NA	NA	1	10534735	0	NA
prot-a-427	B-cell receptor CD22	NA	public	2018	Sun BB	NA	Males and Females	29875488	European	NA	3301	HG19/GRCh37	NA	Immune system	Protein	NA	NA	1	10534735	0	NA
prot-c-2443_10_4	FGF-8B	NA	public	2019	Suhre K	NA	Males and Females	28240269	European	NA	NA	HG19/GRCh37	NA	Continuous	NA	EFO_0007937	name=Fibroblast growth factor 8 isoform B; chr=10; start=101770130; end=101780369; entrez=2253; uniprot=P55075	1	501428	0	NA
prot-c-3879_50_1	CDC37	NA	public	2019	Suhre K	NA	Males and Females	28240269	European	NA	NA	HG19/GRCh37	NA	Continuous	NA	EFO_0007937	name=Hsp90 co-chaperone Cdc37; chr=19; start=10391134; end=10420121; entrez=11140; uniprot=Q16543	1	501428	0	NA
prot-a-2422	Proteasome assembly chaperone 3	NA	public	2018	Sun BB	NA	Males and Females	29875488	European	NA	3301	HG19/GRCh37	NA	Immune system	Protein	NA	NA	1	10534735	0	NA
prot-a-1348	Porphobilinogen deaminase	NA	public	2018	Sun BB	NA	Males and Females	29875488	European	NA	3301	HG19/GRCh37	NA	Immune system	Protein	NA	NA	1	10534735	0	NA
prot-a-2088	Glucocorticoid receptor	NA	public	2018	Sun BB	NA	Males and Females	29875488	European	NA	3301	HG19/GRCh37	NA	Immune system	Protein	NA	NA	1	10534735	0	NA
prot-c-4993_16_1	GSTA3	NA	public	2019	Suhre K	NA	Males and Females	28240269	European	NA	NA	HG19/GRCh37	NA	Continuous	NA	EFO_0007937	name=Glutathione S-transferase A3; chr=6; start=52847910; end=52909685; entrez=2940; uniprot=Q16772	1	501428	0	NA
prot-c-3374_49_2	HCK	NA	public	2019	Suhre K	NA	Males and Females	28240269	European	NA	NA	HG19/GRCh37	NA	Continuous	NA	EFO_0007937	name=Tyrosine-protein kinase HCK; chr=20; start=32052188; end=32101856; entrez=3055; uniprot=P08631	1	501428	0	NA
prot-a-2485	DNA repair protein RAD51 homolog 1	NA	public	2018	Sun BB	NA	Males and Females	29875488	European	NA	3301	HG19/GRCh37	NA	Immune system	Protein	NA	NA	1	10534735	0	NA
prot-a-1648	Killer cell immunoglobulin-like receptor 3DS1	NA	public	2018	Sun BB	NA	Males and Females	29875488	European	NA	3301	HG19/GRCh37	NA	Immune system	Protein	NA	NA	1	10534735	0	NA
prot-a-2983	Tight junction protein ZO-1	NA	public	2018	Sun BB	NA	Males and Females	29875488	European	NA	3301	HG19/GRCh37	NA	Immune system	Protein	NA	NA	1	10534735	0	NA
prot-a-2054	Neuroligin-4, X-linked	NA	public	2018	Sun BB	NA	Males and Females	29875488	European	NA	3301	HG19/GRCh37	NA	Immune system	Protein	NA	NA	1	10534735	0	NA
prot-a-1378	Heparan-sulfate 6-O-sulfotransferase 1	NA	public	2018	Sun BB	NA	Males and Females	29875488	European	NA	3301	HG19/GRCh37	NA	Immune system	Protein	NA	NA	1	10534735	0	NA
prot-a-1717	Low-density lipoprotein receptor	NA	public	2018	Sun BB	NA	Males and Females	29875488	European	NA	3301	HG19/GRCh37	NA	Immune system	Protein	NA	NA	1	10534735	0	NA
prot-a-2733	Signal-regulatory protein beta-1	NA	public	2018	Sun BB	NA	Males and Females	29875488	European	NA	3301	HG19/GRCh37	NA	Immune system	Protein	NA	NA	1	10534735	0	NA
prot-a-1008	Tissue Factor	NA	public	2018	Sun BB	NA	Males and Females	29875488	European	NA	3301	HG19/GRCh37	NA	Immune system	Protein	NA	NA	1	10534735	0	NA
prot-a-2961	Transforming growth factor alpha	NA	public	2018	Sun BB	NA	Males and Females	29875488	European	NA	3301	HG19/GRCh37	NA	Immune system	Protein	NA	NA	1	10534735	0	NA
prot-c-4342_10_3	sICAM-1	NA	public	2019	Suhre K	NA	Males and Females	28240269	European	NA	NA	HG19/GRCh37	NA	Continuous	NA	EFO_0007937	name=Intercellular adhesion molecule 1; chr=19; start=10270835; end=10286615; entrez=3383; uniprot=P05362	1	501428	0	NA
prot-a-2838	Serine/arginine-rich splicing factor 6	NA	public	2018	Sun BB	NA	Males and Females	29875488	European	NA	3301	HG19/GRCh37	NA	Immune system	Protein	NA	NA	1	10534735	0	NA
prot-a-1592	Integral membrane protein 2C	NA	public	2018	Sun BB	NA	Males and Females	29875488	European	NA	3301	HG19/GRCh37	NA	Immune system	Protein	NA	NA	1	10534735	0	NA
prot-a-1773	Leucine-rich repeat, immunoglobulin-like domain and transmembrane domain-containing protein 3	NA	public	2018	Sun BB	NA	Males and Females	29875488	European	NA	3301	HG19/GRCh37	NA	Immune system	Protein	NA	NA	1	10534735	0	NA
prot-a-3106	t-SNARE domain-containing protein 1	NA	public	2018	Sun BB	NA	Males and Females	29875488	European	NA	3301	HG19/GRCh37	NA	Immune system	Protein	NA	NA	1	10534735	0	NA
prot-a-869	Desmoglein-1	NA	public	2018	Sun BB	NA	Males and Females	29875488	European	NA	3301	HG19/GRCh37	NA	Immune system	Protein	NA	NA	1	10534735	0	NA
prot-b-44	CD40 ligand	NA	public	2018	Folkersen L	NA	Males and Females	28369058	European	NA	3394	HG19/GRCh37	NA	Immune system	Protein	NA	NA	1	5270646	0	NA
prot-a-236	Apoptosis regulator Bcl-2	NA	public	2018	Sun BB	NA	Males and Females	29875488	European	NA	3301	HG19/GRCh37	NA	Immune system	Protein	NA	NA	1	10534735	0	NA
prot-a-2927	Tapasin-related protein	NA	public	2018	Sun BB	NA	Males and Females	29875488	European	NA	3301	HG19/GRCh37	NA	Immune system	Protein	NA	NA	1	10534735	0	NA
prot-a-1905	Histone-lysine N-methyltransferase 2D	NA	public	2018	Sun BB	NA	Males and Females	29875488	European	NA	3301	HG19/GRCh37	NA	Immune system	Protein	NA	NA	1	10534735	0	NA
prot-a-2448	Receptor-type tyrosine-protein phosphatase S	NA	public	2018	Sun BB	NA	Males and Females	29875488	European	NA	3301	HG19/GRCh37	NA	Immune system	Protein	NA	NA	1	10534735	0	NA
prot-c-3761_4_2	COX-2	NA	public	2019	Suhre K	NA	Males and Females	28240269	European	NA	NA	HG19/GRCh37	NA	Continuous	NA	EFO_0007937	name=Prostaglandin G/H synthase 2; chr=1; start=186671791; end=186680427; entrez=5743; uniprot=P35354	1	501428	0	NA
prot-a-164	Armadillo repeat-containing protein 5	NA	public	2018	Sun BB	NA	Males and Females	29875488	European	NA	3301	HG19/GRCh37	NA	Immune system	Protein	NA	NA	1	10534735	0	NA
prot-c-5246_64_3	cGMP-stimulated PDE	NA	public	2019	Suhre K	NA	Males and Females	28240269	European	NA	NA	HG19/GRCh37	NA	Continuous	NA	EFO_0007937	name=cGMP-dependent 3',5'-cyclic phosphodiesterase; chr=11; start=72576141; end=72674591; entrez=5138; uniprot=O00408	1	501428	0	NA
prot-a-3092	Protein-tyrosine sulfotransferase 1	NA	public	2018	Sun BB	NA	Males and Females	29875488	European	NA	3301	HG19/GRCh37	NA	Immune system	Protein	NA	NA	1	10534735	0	NA
prot-a-1825	Mitotic spindle assembly checkpoint protein MAD1	NA	public	2018	Sun BB	NA	Males and Females	29875488	European	NA	3301	HG19/GRCh37	NA	Immune system	Protein	NA	NA	1	10534735	0	NA
prot-a-2646	Secretoglobin family 1C member 1	NA	public	2018	Sun BB	NA	Males and Females	29875488	European	NA	3301	HG19/GRCh37	NA	Immune system	Protein	NA	NA	1	10534735	0	NA
prot-a-2374	cGMP-dependent protein kinase 1, beta isozyme	NA	public	2018	Sun BB	NA	Males and Females	29875488	European	NA	3301	HG19/GRCh37	NA	Immune system	Protein	NA	NA	1	10534735	0	NA
prot-c-2859_69_2	HDAC8	NA	public	2019	Suhre K	NA	Males and Females	28240269	European	NA	NA	HG19/GRCh37	NA	Continuous	NA	EFO_0007937	name=Histone deacetylase 8; chr=X; start=72329516; end=72573103; entrez=55869; uniprot=Q9BY41	1	501428	0	NA
prot-a-1659	Kallikrein-14	NA	public	2018	Sun BB	NA	Males and Females	29875488	European	NA	3301	HG19/GRCh37	NA	Immune system	Protein	NA	NA	1	10534735	0	NA
prot-a-118	Amyloid beta A4 precursor protein-binding family B member 3	NA	public	2018	Sun BB	NA	Males and Females	29875488	European	NA	3301	HG19/GRCh37	NA	Immune system	Protein	NA	NA	1	10534735	0	NA
prot-c-3600_2_3	Chitotriosidase-1	NA	public	2019	Suhre K	NA	Males and Females	28240269	European	NA	NA	HG19/GRCh37	NA	Continuous	NA	EFO_0007937	name=Chitotriosidase-1; chr=1; start=203212827; end=203273641; entrez=1118; uniprot=Q13231	1	501428	0	NA
prot-a-2317	Podocalyxin	NA	public	2018	Sun BB	NA	Males and Females	29875488	European	NA	3301	HG19/GRCh37	NA	Immune system	Protein	NA	NA	1	10534735	0	NA
prot-a-2461	Pyrin domain-containing protein 1	NA	public	2018	Sun BB	NA	Males and Females	29875488	European	NA	3301	HG19/GRCh37	NA	Immune system	Protein	NA	NA	1	10534735	0	NA
prot-a-2120	Netrin-G1	NA	public	2018	Sun BB	NA	Males and Females	29875488	European	NA	3301	HG19/GRCh37	NA	Immune system	Protein	NA	NA	1	10534735	0	NA
prot-c-5028_59_1	sCD163	NA	public	2019	Suhre K	NA	Males and Females	28240269	European	NA	NA	HG19/GRCh37	NA	Continuous	NA	EFO_0007937	name=Scavenger receptor cysteine-rich type 1 protein M130; chr=12; start=7470813; end=7503893; entrez=9332; uniprot=Q86VB7	1	501428	0	NA
prot-a-3052	Tumor necrosis factor receptor superfamily member 6B	NA	public	2018	Sun BB	NA	Males and Females	29875488	European	NA	3301	HG19/GRCh37	NA	Immune system	Protein	NA	NA	1	10534735	0	NA
prot-a-1335	Hepatocyte growth factor-regulated tyrosine kinase substrate	NA	public	2018	Sun BB	NA	Males and Females	29875488	European	NA	3301	HG19/GRCh37	NA	Immune system	Protein	NA	NA	1	10534735	0	NA
prot-a-3068	Tenascin-R	NA	public	2018	Sun BB	NA	Males and Females	29875488	European	NA	3301	HG19/GRCh37	NA	Immune system	Protein	NA	NA	1	10534735	0	NA
prot-a-1415	Gamma-interferon-inducible protein 16	NA	public	2018	Sun BB	NA	Males and Females	29875488	European	NA	3301	HG19/GRCh37	NA	Immune system	Protein	NA	NA	1	10534735	0	NA
prot-a-2708	14-3-3 protein sigma	NA	public	2018	Sun BB	NA	Males and Females	29875488	European	NA	3301	HG19/GRCh37	NA	Immune system	Protein	NA	NA	1	10534735	0	NA
prot-a-1147	Follistatin-related protein 5	NA	public	2018	Sun BB	NA	Males and Females	29875488	European	NA	3301	HG19/GRCh37	NA	Immune system	Protein	NA	NA	1	10534735	0	NA
prot-a-1251	Glycoprotein hormone alpha-2	NA	public	2018	Sun BB	NA	Males and Females	29875488	European	NA	3301	HG19/GRCh37	NA	Immune system	Protein	NA	NA	1	10534735	0	NA
prot-a-2068	Palmitoleoyl-protein carboxylesterase NOTUM	NA	public	2018	Sun BB	NA	Males and Females	29875488	European	NA	3301	HG19/GRCh37	NA	Immune system	Protein	NA	NA	1	10534735	0	NA
prot-a-750	C-X-C motif chemokine 9	NA	public	2018	Sun BB	NA	Males and Females	29875488	European	NA	3301	HG19/GRCh37	NA	Immune system	Protein	NA	NA	1	10534735	0	NA
prot-a-1923	Multimerin-2	NA	public	2018	Sun BB	NA	Males and Females	29875488	European	NA	3301	HG19/GRCh37	NA	Immune system	Protein	NA	NA	1	10534735	0	NA
prot-a-2288	Group IIE secretory phospholipase A2	NA	public	2018	Sun BB	NA	Males and Females	29875488	European	NA	3301	HG19/GRCh37	NA	Immune system	Protein	NA	NA	1	10534735	0	NA
prot-a-1241	Aspartate aminotransferase, cytoplasmic	NA	public	2018	Sun BB	NA	Males and Females	29875488	European	NA	3301	HG19/GRCh37	NA	Immune system	Protein	NA	NA	1	10534735	0	NA
prot-a-285	Transmembrane protein C16orf54	NA	public	2018	Sun BB	NA	Males and Females	29875488	European	NA	3301	HG19/GRCh37	NA	Immune system	Protein	NA	NA	1	10534735	0	NA
prot-a-233	B-cell receptor-associated protein 29	NA	public	2018	Sun BB	NA	Males and Females	29875488	European	NA	3301	HG19/GRCh37	NA	Immune system	Protein	NA	NA	1	10534735	0	NA
prot-a-3026	Transmembrane protease serine 5	NA	public	2018	Sun BB	NA	Males and Females	29875488	European	NA	3301	HG19/GRCh37	NA	Immune system	Protein	NA	NA	1	10534735	0	NA
prot-a-2980	Metalloproteinase inhibitor 4	NA	public	2018	Sun BB	NA	Males and Females	29875488	European	NA	3301	HG19/GRCh37	NA	Immune system	Protein	NA	NA	1	10534735	0	NA
prot-a-2802	Sortilin	NA	public	2018	Sun BB	NA	Males and Females	29875488	European	NA	3301	HG19/GRCh37	NA	Immune system	Protein	NA	NA	1	10534735	0	NA
prot-a-2312	Mismatch repair endonuclease PMS2	NA	public	2018	Sun BB	NA	Males and Females	29875488	European	NA	3301	HG19/GRCh37	NA	Immune system	Protein	NA	NA	1	10534735	0	NA
prot-c-2775_54_2	IL-17F	NA	public	2019	Suhre K	NA	Males and Females	28240269	European	NA	NA	HG19/GRCh37	NA	Continuous	NA	EFO_0007937	name=Interleukin-17F; chr=6; start=52236681; end=52244537; entrez=112744; uniprot=Q96PD4	1	501428	0	NA
prot-a-1559	Insulin-induced gene 1 protein	NA	public	2018	Sun BB	NA	Males and Females	29875488	European	NA	3301	HG19/GRCh37	NA	Immune system	Protein	NA	NA	1	10534735	0	NA
prot-a-3084	Thiamin pyrophosphokinase 1	NA	public	2018	Sun BB	NA	Males and Females	29875488	European	NA	3301	HG19/GRCh37	NA	Immune system	Protein	NA	NA	1	10534735	0	NA
prot-a-149	Rho GTPase-activating protein 30	NA	public	2018	Sun BB	NA	Males and Females	29875488	European	NA	3301	HG19/GRCh37	NA	Immune system	Protein	NA	NA	1	10534735	0	NA
prot-a-545	Neural cell adhesion molecule L1-like protein	NA	public	2018	Sun BB	NA	Males and Females	29875488	European	NA	3301	HG19/GRCh37	NA	Immune system	Protein	NA	NA	1	10534735	0	NA
prot-a-1620	BTB/POZ domain-containing protein KCTD5	NA	public	2018	Sun BB	NA	Males and Females	29875488	European	NA	3301	HG19/GRCh37	NA	Immune system	Protein	NA	NA	1	10534735	0	NA
prot-a-2066	NoneX	NA	public	2018	Sun BB	NA	Males and Females	29875488	European	NA	3301	HG19/GRCh37	NA	Immune system	Protein	NA	NA	1	10534735	0	NA
prot-a-2933	TATA-box-binding protein	NA	public	2018	Sun BB	NA	Males and Females	29875488	European	NA	3301	HG19/GRCh37	NA	Immune system	Protein	NA	NA	1	10534735	0	NA
prot-a-1182	GTP cyclohydrolase 1	NA	public	2018	Sun BB	NA	Males and Females	29875488	European	NA	3301	HG19/GRCh37	NA	Immune system	Protein	NA	NA	1	10534735	0	NA
prot-a-2601	Ribonucleoside-diphosphate reductase large subunit	NA	public	2018	Sun BB	NA	Males and Females	29875488	European	NA	3301	HG19/GRCh37	NA	Immune system	Protein	NA	NA	1	10534735	0	NA
prot-b-2	interleukin 6	NA	public	2018	Folkersen L	NA	Males and Females	28369058	European	NA	3394	HG19/GRCh37	NA	Immune system	Protein	NA	NA	1	5270646	0	NA
prot-a-1743	Leukocyte immunoglobulin-like receptor subfamily B member 2	NA	public	2018	Sun BB	NA	Males and Females	29875488	European	NA	3301	HG19/GRCh37	NA	Immune system	Protein	NA	NA	1	10534735	0	NA
prot-a-104	Acidic leucine-rich nuclear phosphoprotein 32 family member A	NA	public	2018	Sun BB	NA	Males and Females	29875488	European	NA	3301	HG19/GRCh37	NA	Immune system	Protein	NA	NA	1	10534735	0	NA
prot-a-421	Antigen-presenting glycoprotein CD1d	NA	public	2018	Sun BB	NA	Males and Females	29875488	European	NA	3301	HG19/GRCh37	NA	Immune system	Protein	NA	NA	1	10534735	0	NA
prot-a-1550	Inosine-5'-monophosphate dehydrogenase 2	NA	public	2018	Sun BB	NA	Males and Females	29875488	European	NA	3301	HG19/GRCh37	NA	Immune system	Protein	NA	NA	1	10534735	0	NA
prot-a-1433	Interferon gamma receptor 2	NA	public	2018	Sun BB	NA	Males and Females	29875488	European	NA	3301	HG19/GRCh37	NA	Immune system	Protein	NA	NA	1	10534735	0	NA
prot-a-2112	5'(3')-deoxyribonucleotidase, cytosolic type	NA	public	2018	Sun BB	NA	Males and Females	29875488	European	NA	3301	HG19/GRCh37	NA	Immune system	Protein	NA	NA	1	10534735	0	NA
prot-a-2097	Neuregulin-4	NA	public	2018	Sun BB	NA	Males and Females	29875488	European	NA	3301	HG19/GRCh37	NA	Immune system	Protein	NA	NA	1	10534735	0	NA
prot-c-3281_19_1	ANGL3	NA	public	2019	Suhre K	NA	Males and Females	28240269	European	NA	NA	HG19/GRCh37	NA	Continuous	NA	EFO_0007937	name=Angiopoietin-related protein 3; chr=1; start=62597487; end=62606159; entrez=27329; uniprot=Q9Y5C1	1	501428	0	NA
prot-c-4978_54_2	DBNL	NA	public	2019	Suhre K	NA	Males and Females	28240269	European	NA	NA	HG19/GRCh37	NA	Continuous	NA	EFO_0007937	name=Drebrin-like protein; chr=7; start=44044640; end=44069456; entrez=28988; uniprot=Q9UJU6	1	501428	0	NA
prot-c-5088_175_3	IL-23 R	NA	public	2019	Suhre K	NA	Males and Females	28240269	European	NA	NA	HG19/GRCh37	NA	Continuous	NA	EFO_0007937	name=Interleukin-23 receptor; chr=1; start=67166400; end=67259979; entrez=149233; uniprot=Q5VWK5	1	501428	0	NA
prot-a-2957	Tissue factor pathway inhibitor	NA	public	2018	Sun BB	NA	Males and Females	29875488	European	NA	3301	HG19/GRCh37	NA	Immune system	Protein	NA	NA	1	10534735	0	NA
prot-a-2452	Poly(U)-binding-splicing factor PUF60	NA	public	2018	Sun BB	NA	Males and Females	29875488	European	NA	3301	HG19/GRCh37	NA	Immune system	Protein	NA	NA	1	10534735	0	NA
prot-a-360	Protein CASC4	NA	public	2018	Sun BB	NA	Males and Females	29875488	European	NA	3301	HG19/GRCh37	NA	Immune system	Protein	NA	NA	1	10534735	0	NA
prot-a-1306	3-hydroxyanthranilate 3,4-dioxygenase	NA	public	2018	Sun BB	NA	Males and Females	29875488	European	NA	3301	HG19/GRCh37	NA	Immune system	Protein	NA	NA	1	10534735	0	NA
prot-c-4867_15_2	VEGF121	NA	public	2019	Suhre K	NA	Males and Females	28240269	European	NA	NA	HG19/GRCh37	NA	Continuous	NA	EFO_0007937	name=Vascular endothelial growth factor A, isoform 121; chr=6; start=43770184; end=43786487; entrez=7422; uniprot=P15692	1	501428	0	NA
prot-c-2858_29_2	Hat1	NA	public	2019	Suhre K	NA	Males and Females	28240269	European	NA	NA	HG19/GRCh37	NA	Continuous	NA	EFO_0007937	name=Histone acetyltransferase type B catalytic subunit; chr=2; start=171922448; end=171983682; entrez=8520; uniprot=O14929	1	501428	0	NA
prot-a-159	AT-rich interactive domain-containing protein 3A	NA	public	2018	Sun BB	NA	Males and Females	29875488	European	NA	3301	HG19/GRCh37	NA	Immune system	Protein	NA	NA	1	10534735	0	NA
prot-a-2146	Oxidized low-density lipoprotein receptor 1	NA	public	2018	Sun BB	NA	Males and Females	29875488	European	NA	3301	HG19/GRCh37	NA	Immune system	Protein	NA	NA	1	10534735	0	NA
prot-a-2659	Protein SEC13 homolog	NA	public	2018	Sun BB	NA	Males and Females	29875488	European	NA	3301	HG19/GRCh37	NA	Immune system	Protein	NA	NA	1	10534735	0	NA
prot-a-2014	Natural cytotoxicity triggering receptor 1	NA	public	2018	Sun BB	NA	Males and Females	29875488	European	NA	3301	HG19/GRCh37	NA	Immune system	Protein	NA	NA	1	10534735	0	NA
prot-a-1814	Lysozyme g-like protein 1	NA	public	2018	Sun BB	NA	Males and Females	29875488	European	NA	3301	HG19/GRCh37	NA	Immune system	Protein	NA	NA	1	10534735	0	NA
prot-a-2367	cAMP-dependent protein kinase catalytic subunit alpha	NA	public	2018	Sun BB	NA	Males and Females	29875488	European	NA	3301	HG19/GRCh37	NA	Immune system	Protein	NA	NA	1	10534735	0	NA
prot-c-3825_18_2	MK08	NA	public	2019	Suhre K	NA	Males and Females	28240269	European	NA	NA	HG19/GRCh37	NA	Continuous	NA	EFO_0007937	name=Mitogen-activated protein kinase 8; chr=10; start=48306639; end=48439360; entrez=5599; uniprot=P45983	1	501428	0	NA
prot-a-832	Delta-like protein 4	NA	public	2018	Sun BB	NA	Males and Females	29875488	European	NA	3301	HG19/GRCh37	NA	Immune system	Protein	NA	NA	1	10534735	0	NA
prot-b-57	C-X-C motif chemokine ligand 16	NA	public	2018	Folkersen L	NA	Males and Females	28369058	European	NA	3394	HG19/GRCh37	NA	Immune system	Protein	NA	NA	1	5270646	0	NA
prot-a-1603	Junctophilin-3	NA	public	2018	Sun BB	NA	Males and Females	29875488	European	NA	3301	HG19/GRCh37	NA	Immune system	Protein	NA	NA	1	10534735	0	NA
prot-a-1675	NKG2-D type II integral membrane protein	NA	public	2018	Sun BB	NA	Males and Females	29875488	European	NA	3301	HG19/GRCh37	NA	Immune system	Protein	NA	NA	1	10534735	0	NA
prot-a-1884	Microfibrillar-associated protein 1	NA	public	2018	Sun BB	NA	Males and Females	29875488	European	NA	3301	HG19/GRCh37	NA	Immune system	Protein	NA	NA	1	10534735	0	NA
prot-a-91	Anaphase-promoting complex subunit 7	NA	public	2018	Sun BB	NA	Males and Females	29875488	European	NA	3301	HG19/GRCh37	NA	Immune system	Protein	NA	NA	1	10534735	0	NA
prot-c-5093_47_3	JAG2	NA	public	2019	Suhre K	NA	Males and Females	28240269	European	NA	NA	HG19/GRCh37	NA	Continuous	NA	EFO_0007937	name=Protein jagged-2; chr=14; start=105140981; end=105168824; entrez=3714; uniprot=Q9Y219	1	501428	0	NA
prot-a-308	ES1 protein homolog, mitochondrial	NA	public	2018	Sun BB	NA	Males and Females	29875488	European	NA	3301	HG19/GRCh37	NA	Immune system	Protein	NA	NA	1	10534735	0	NA
prot-a-2813	Spermatogenesis-associated protein 20	NA	public	2018	Sun BB	NA	Males and Females	29875488	European	NA	3301	HG19/GRCh37	NA	Immune system	Protein	NA	NA	1	10534735	0	NA
prot-a-1747	Leukocyte immunoglobulin-like receptor subfamily B member 5	NA	public	2018	Sun BB	NA	Males and Females	29875488	European	NA	3301	HG19/GRCh37	NA	Immune system	Protein	NA	NA	1	10534735	0	NA
prot-a-746	Gro-beta/gamma	NA	public	2018	Sun BB	NA	Males and Females	29875488	European	NA	3301	HG19/GRCh37	NA	Immune system	Protein	NA	NA	1	10534735	0	NA
prot-c-4923_79_1	MIS	NA	public	2019	Suhre K	NA	Males and Females	28240269	European	NA	NA	HG19/GRCh37	NA	Continuous	NA	EFO_0007937	name=Muellerian-inhibiting factor; chr=19; start=2249309; end=2252073; entrez=268; uniprot=P03971	1	501428	0	NA
prot-a-358	Cysteine--tRNA ligase, cytoplasmic	NA	public	2018	Sun BB	NA	Males and Females	29875488	European	NA	3301	HG19/GRCh37	NA	Immune system	Protein	NA	NA	1	10534735	0	NA
prot-a-1963	Myotubularin-related protein 1	NA	public	2018	Sun BB	NA	Males and Females	29875488	European	NA	3301	HG19/GRCh37	NA	Immune system	Protein	NA	NA	1	10534735	0	NA
prot-c-4138_25_2	IL-20	NA	public	2019	Suhre K	NA	Males and Females	28240269	European	NA	NA	HG19/GRCh37	NA	Continuous	NA	EFO_0007937	name=Interleukin-20; chr=1; start=206865354; end=206869223; entrez=50604; uniprot=Q9NYY1	1	501428	0	NA
prot-a-1956	Growth/differentiation factor 8	NA	public	2018	Sun BB	NA	Males and Females	29875488	European	NA	3301	HG19/GRCh37	NA	Immune system	Protein	NA	NA	1	10534735	0	NA
prot-c-2741_22_2	Siglec-6	NA	public	2019	Suhre K	NA	Males and Females	28240269	European	NA	NA	HG19/GRCh37	NA	Continuous	NA	EFO_0007937	name=Sialic acid-binding Ig-like lectin 6; chr=19; start=51519525; end=51531856; entrez=946; uniprot=O43699	1	501428	0	NA
prot-c-3888_8_1	ING1	NA	public	2019	Suhre K	NA	Males and Females	28240269	European	NA	NA	HG19/GRCh37	NA	Continuous	NA	EFO_0007937	name=Inhibitor of growth protein 1; chr=13; start=110712736; end=110723339; entrez=3621; uniprot=Q9UK53	1	501428	0	NA
prot-c-3418_12_2	CAMK1D	NA	public	2019	Suhre K	NA	Males and Females	28240269	European	NA	NA	HG19/GRCh37	NA	Continuous	NA	EFO_0007937	name=Calcium/calmodulin-dependent protein kinase type 1D; chr=10; start=12349482; end=12835545; entrez=57118; uniprot=Q8IU85	1	501428	0	NA
prot-a-797	Beta-defensin 121	NA	public	2018	Sun BB	NA	Males and Females	29875488	European	NA	3301	HG19/GRCh37	NA	Immune system	Protein	NA	NA	1	10534735	0	NA
prot-a-2115	Neurotrophin-4	NA	public	2018	Sun BB	NA	Males and Females	29875488	European	NA	3301	HG19/GRCh37	NA	Immune system	Protein	NA	NA	1	10534735	0	NA
prot-a-937	EMI domain-containing protein 1	NA	public	2018	Sun BB	NA	Males and Females	29875488	European	NA	3301	HG19/GRCh37	NA	Immune system	Protein	NA	NA	1	10534735	0	NA
prot-a-3182	Uronyl 2-sulfotransferase	NA	public	2018	Sun BB	NA	Males and Females	29875488	European	NA	3301	HG19/GRCh37	NA	Immune system	Protein	NA	NA	1	10534735	0	NA
prot-a-2074	Nuclear pore complex-interacting protein family member B3	NA	public	2018	Sun BB	NA	Males and Females	29875488	European	NA	3301	HG19/GRCh37	NA	Immune system	Protein	NA	NA	1	10534735	0	NA
prot-c-2431_17_3	Cathepsin G	NA	public	2019	Suhre K	NA	Males and Females	28240269	European	NA	NA	HG19/GRCh37	NA	Continuous	NA	EFO_0007937	name=Cathepsin G; chr=14; start=24573522; end=24576260; entrez=1511; uniprot=P08311	1	501428	0	NA
prot-c-3201_49_2	kallikrein 5	NA	public	2019	Suhre K	NA	Males and Females	28240269	European	NA	NA	HG19/GRCh37	NA	Continuous	NA	EFO_0007937	name=Kallikrein-5; chr=19; start=50943303; end=50953093; entrez=25818; uniprot=Q9Y337	1	501428	0	NA
prot-a-301	Complement C1q subcomponent subunit C	NA	public	2018	Sun BB	NA	Males and Females	29875488	European	NA	3301	HG19/GRCh37	NA	Immune system	Protein	NA	NA	1	10534735	0	NA
prot-b-16	C-X-C motif chemokine ligand 1	NA	public	2018	Folkersen L	NA	Males and Females	28369058	European	NA	3394	HG19/GRCh37	NA	Immune system	Protein	NA	NA	1	5270646	0	NA
prot-a-813	Desert hedgehog protein N-product	NA	public	2018	Sun BB	NA	Males and Females	29875488	European	NA	3301	HG19/GRCh37	NA	Immune system	Protein	NA	NA	1	10534735	0	NA
prot-a-1871	Midkine	NA	public	2018	Sun BB	NA	Males and Females	29875488	European	NA	3301	HG19/GRCh37	NA	Immune system	Protein	NA	NA	1	10534735	0	NA
prot-a-2541	Rho-related GTP-binding protein RhoG	NA	public	2018	Sun BB	NA	Males and Females	29875488	European	NA	3301	HG19/GRCh37	NA	Immune system	Protein	NA	NA	1	10534735	0	NA
prot-a-433	CMRF35-like molecule 6	NA	public	2018	Sun BB	NA	Males and Females	29875488	European	NA	3301	HG19/GRCh37	NA	Immune system	Protein	NA	NA	1	10534735	0	NA
prot-a-2913	Synaptotagmin-2	NA	public	2018	Sun BB	NA	Males and Females	29875488	European	NA	3301	HG19/GRCh37	NA	Immune system	Protein	NA	NA	1	10534735	0	NA
prot-a-2031	Protein kinase C-binding protein NELL2	NA	public	2018	Sun BB	NA	Males and Females	29875488	European	NA	3301	HG19/GRCh37	NA	Immune system	Protein	NA	NA	1	10534735	0	NA
prot-c-2764_20_2	FGF9	NA	public	2019	Suhre K	NA	Males and Females	28240269	European	NA	NA	HG19/GRCh37	NA	Continuous	NA	EFO_0007937	name=Fibroblast growth factor 9; chr=13; start=21671383; end=21704498; entrez=2254; uniprot=P31371	1	501428	0	NA
prot-c-5035_7_1	TS	NA	public	2019	Suhre K	NA	Males and Females	28240269	European	NA	NA	HG19/GRCh37	NA	Continuous	NA	EFO_0007937	name=Thymidylate synthase; chr=18; start=657604; end=673578; entrez=7298; uniprot=P04818	1	501428	0	NA
prot-a-2196	Protocadherin-15	NA	public	2018	Sun BB	NA	Males and Females	29875488	European	NA	3301	HG19/GRCh37	NA	Immune system	Protein	NA	NA	1	10534735	0	NA
prot-a-309	Uncharacterized protein C22orf15	NA	public	2018	Sun BB	NA	Males and Females	29875488	European	NA	3301	HG19/GRCh37	NA	Immune system	Protein	NA	NA	1	10534735	0	NA
prot-a-837	DnaJ homolog subfamily B member 12	NA	public	2018	Sun BB	NA	Males and Females	29875488	European	NA	3301	HG19/GRCh37	NA	Immune system	Protein	NA	NA	1	10534735	0	NA
prot-a-655	CREB-binding protein	NA	public	2018	Sun BB	NA	Males and Females	29875488	European	NA	3301	HG19/GRCh37	NA	Immune system	Protein	NA	NA	1	10534735	0	NA
prot-c-3448_13_2	IR	NA	public	2019	Suhre K	NA	Males and Females	28240269	European	NA	NA	HG19/GRCh37	NA	Continuous	NA	EFO_0007937	name=Insulin receptor; chr=19; start=7112255; end=7294034; entrez=3643; uniprot=P06213	1	501428	0	NA
prot-c-4187_49_2	6-Phosphogluconate dehydrogenase	NA	public	2019	Suhre K	NA	Males and Females	28240269	European	NA	NA	HG19/GRCh37	NA	Continuous	NA	EFO_0007937	name=6-phosphogluconate dehydrogenase, decarboxylating; chr=1; start=10398592; end=10420144; entrez=5226; uniprot=P52209	1	501428	0	NA
prot-a-127	Apolipoprotein B	NA	public	2018	Sun BB	NA	Males and Females	29875488	European	NA	3301	HG19/GRCh37	NA	Immune system	Protein	NA	NA	1	10534735	0	NA
prot-a-1450	Insulin-like growth factor-binding protein 6	NA	public	2018	Sun BB	NA	Males and Females	29875488	European	NA	3301	HG19/GRCh37	NA	Immune system	Protein	NA	NA	1	10534735	0	NA
prot-a-1411	Alpha-L-iduronidase	NA	public	2018	Sun BB	NA	Males and Females	29875488	European	NA	3301	HG19/GRCh37	NA	Immune system	Protein	NA	NA	1	10534735	0	NA
prot-a-2522	Replication initiator 1	NA	public	2018	Sun BB	NA	Males and Females	29875488	European	NA	3301	HG19/GRCh37	NA	Immune system	Protein	NA	NA	1	10534735	0	NA
prot-a-2805	Protein SPACA7	NA	public	2018	Sun BB	NA	Males and Females	29875488	European	NA	3301	HG19/GRCh37	NA	Immune system	Protein	NA	NA	1	10534735	0	NA
prot-a-1967	Mucin-1	NA	public	2018	Sun BB	NA	Males and Females	29875488	European	NA	3301	HG19/GRCh37	NA	Immune system	Protein	NA	NA	1	10534735	0	NA
prot-c-3186_2_2	C2	NA	public	2019	Suhre K	NA	Males and Females	28240269	European	NA	NA	HG19/GRCh37	NA	Continuous	NA	EFO_0007937	name=Complement C2; chr=6; start=31879966; end=32022117; entrez=717; uniprot=P06681	1	501428	0	NA
prot-a-1872	Nuclear protein MDM1	NA	public	2018	Sun BB	NA	Males and Females	29875488	European	NA	3301	HG19/GRCh37	NA	Immune system	Protein	NA	NA	1	10534735	0	NA
prot-a-633	COMM domain-containing protein 1	NA	public	2018	Sun BB	NA	Males and Females	29875488	European	NA	3301	HG19/GRCh37	NA	Immune system	Protein	NA	NA	1	10534735	0	NA
prot-a-1842	Dual specificity mitogen-activated protein kinase kinase 4	NA	public	2018	Sun BB	NA	Males and Females	29875488	European	NA	3301	HG19/GRCh37	NA	Immune system	Protein	NA	NA	1	10534735	0	NA
prot-a-3102	Thyrotropin-releasing hormone	NA	public	2018	Sun BB	NA	Males and Females	29875488	European	NA	3301	HG19/GRCh37	NA	Immune system	Protein	NA	NA	1	10534735	0	NA
prot-a-311	Uncharacterized protein C2orf66	NA	public	2018	Sun BB	NA	Males and Females	29875488	European	NA	3301	HG19/GRCh37	NA	Immune system	Protein	NA	NA	1	10534735	0	NA
prot-a-674	Beta-crystallin B2	NA	public	2018	Sun BB	NA	Males and Females	29875488	European	NA	3301	HG19/GRCh37	NA	Immune system	Protein	NA	NA	1	10534735	0	NA
prot-c-2640_3_2	MSP R	NA	public	2019	Suhre K	NA	Males and Females	28240269	European	NA	NA	HG19/GRCh37	NA	Continuous	NA	EFO_0007937	name=Macrophage-stimulating protein receptor; chr=3; start=49887002; end=49903873; entrez=4486; uniprot=Q04912	1	501428	0	NA
prot-c-5007_1_1	MAPK14	NA	public	2019	Suhre K	NA	Males and Females	28240269	European	NA	NA	HG19/GRCh37	NA	Continuous	NA	EFO_0007937	name=Mitogen-activated protein kinase 14; chr=6; start=36027677; end=36111236; entrez=1432; uniprot=Q16539	1	501428	0	NA
prot-c-2455_17_4	IL-12	NA	public	2019	Suhre K	NA	Males and Females	28240269	European	NA	NA	HG19/GRCh37	NA	Continuous	NA	EFO_0007937	name=Interleukin-12; chr=3|5; start=159988750|159314783; end=159996019|159330887; entrez=3592|3593; uniprot=P29459|P29460	1	501428	0	NA
prot-a-480	Cadherin-1	NA	public	2018	Sun BB	NA	Males and Females	29875488	European	NA	3301	HG19/GRCh37	NA	Immune system	Protein	NA	NA	1	10534735	0	NA
prot-a-2543	Protein RIC-3	NA	public	2018	Sun BB	NA	Males and Females	29875488	European	NA	3301	HG19/GRCh37	NA	Immune system	Protein	NA	NA	1	10534735	0	NA
prot-a-3262	Zinc finger protein 175	NA	public	2018	Sun BB	NA	Males and Females	29875488	European	NA	3301	HG19/GRCh37	NA	Immune system	Protein	NA	NA	1	10534735	0	NA
prot-a-281	Platelet receptor Gi24	NA	public	2018	Sun BB	NA	Males and Females	29875488	European	NA	3301	HG19/GRCh37	NA	Immune system	Protein	NA	NA	1	10534735	0	NA
prot-a-227	B melanoma antigen 2	NA	public	2018	Sun BB	NA	Males and Females	29875488	European	NA	3301	HG19/GRCh37	NA	Immune system	Protein	NA	NA	1	10534735	0	NA
prot-a-1403	Inducible T-cell costimulator	NA	public	2018	Sun BB	NA	Males and Females	29875488	European	NA	3301	HG19/GRCh37	NA	Immune system	Protein	NA	NA	1	10534735	0	NA
prot-b-41	X-prolyl aminopeptidase 2	NA	public	2018	Folkersen L	NA	Males and Females	28369058	European	NA	3394	HG19/GRCh37	NA	Immune system	Protein	NA	NA	1	5270646	0	NA
prot-a-36	A disintegrin and metalloproteinase with thrombospondin motifs 5	NA	public	2018	Sun BB	NA	Males and Females	29875488	European	NA	3301	HG19/GRCh37	NA	Immune system	Protein	NA	NA	1	10534735	0	NA
prot-a-825	Dihydrolipoyl dehydrogenase, mitochondrial	NA	public	2018	Sun BB	NA	Males and Females	29875488	European	NA	3301	HG19/GRCh37	NA	Immune system	Protein	NA	NA	1	10534735	0	NA
prot-a-903	Ephrin-B1	NA	public	2018	Sun BB	NA	Males and Females	29875488	European	NA	3301	HG19/GRCh37	NA	Immune system	Protein	NA	NA	1	10534735	0	NA
prot-a-893	Early endosome antigen 1	NA	public	2018	Sun BB	NA	Males and Females	29875488	European	NA	3301	HG19/GRCh37	NA	Immune system	Protein	NA	NA	1	10534735	0	NA
prot-a-93	Angiopoietin-2	NA	public	2018	Sun BB	NA	Males and Females	29875488	European	NA	3301	HG19/GRCh37	NA	Immune system	Protein	NA	NA	1	10534735	0	NA
prot-c-2436_49_4	CXCL16, soluble	NA	public	2019	Suhre K	NA	Males and Females	28240269	European	NA	NA	HG19/GRCh37	NA	Continuous	NA	EFO_0007937	name=C-X-C motif chemokine 16; chr=17; start=4733526; end=4739922; entrez=58191; uniprot=Q9H2A7	1	501428	0	NA
prot-a-2586	60S ribosomal protein L30	NA	public	2018	Sun BB	NA	Males and Females	29875488	European	NA	3301	HG19/GRCh37	NA	Immune system	Protein	NA	NA	1	10534735	0	NA
prot-a-409	C-C motif chemokine 5	NA	public	2018	Sun BB	NA	Males and Females	29875488	European	NA	3301	HG19/GRCh37	NA	Immune system	Protein	NA	NA	1	10534735	0	NA
prot-a-254	Bone morphogenetic protein 10	NA	public	2018	Sun BB	NA	Males and Females	29875488	European	NA	3301	HG19/GRCh37	NA	Immune system	Protein	NA	NA	1	10534735	0	NA
prot-c-4566_24_3	RSPO2	NA	public	2019	Suhre K	NA	Males and Females	28240269	European	NA	NA	HG19/GRCh37	NA	Continuous	NA	EFO_0007937	name=R-spondin-2; chr=8; start=107899316; end=108083648; entrez=340419; uniprot=Q6UXX9	1	501428	0	NA
prot-c-5023_23_1	PUR8	NA	public	2019	Suhre K	NA	Males and Females	28240269	European	NA	NA	HG19/GRCh37	NA	Continuous	NA	EFO_0007937	name=Adenylosuccinate lyase; chr=22; start=40346500; end=40369367; entrez=158; uniprot=P30566	1	501428	0	NA
prot-a-2730	Sialic acid-binding Ig-like lectin 8	NA	public	2018	Sun BB	NA	Males and Females	29875488	European	NA	3301	HG19/GRCh37	NA	Immune system	Protein	NA	NA	1	10534735	0	NA
prot-a-1330	Probable E3 ubiquitin-protein ligase HERC4	NA	public	2018	Sun BB	NA	Males and Females	29875488	European	NA	3301	HG19/GRCh37	NA	Immune system	Protein	NA	NA	1	10534735	0	NA
prot-a-3083	Triosephosphate isomerase	NA	public	2018	Sun BB	NA	Males and Females	29875488	European	NA	3301	HG19/GRCh37	NA	Immune system	Protein	NA	NA	1	10534735	0	NA
prot-a-1522	Interleukin-31 receptor subunit alpha	NA	public	2018	Sun BB	NA	Males and Females	29875488	European	NA	3301	HG19/GRCh37	NA	Immune system	Protein	NA	NA	1	10534735	0	NA
prot-c-4232_19_2	IGF-I sR	NA	public	2019	Suhre K	NA	Males and Females	28240269	European	NA	NA	HG19/GRCh37	NA	Continuous	NA	EFO_0007937	name=Insulin-like growth factor 1 receptor; chr=15; start=98648971; end=98964530; entrez=3480; uniprot=P08069	1	501428	0	NA
prot-a-2917	Synaptotagmin-8	NA	public	2018	Sun BB	NA	Males and Females	29875488	European	NA	3301	HG19/GRCh37	NA	Immune system	Protein	NA	NA	1	10534735	0	NA
prot-a-1661	Prostate-specific antigen	NA	public	2018	Sun BB	NA	Males and Females	29875488	European	NA	3301	HG19/GRCh37	NA	Immune system	Protein	NA	NA	1	10534735	0	NA
prot-a-1246	Glypican-3	NA	public	2018	Sun BB	NA	Males and Females	29875488	European	NA	3301	HG19/GRCh37	NA	Immune system	Protein	NA	NA	1	10534735	0	NA
prot-a-35	A disintegrin and metalloproteinase with thrombospondin motifs 4	NA	public	2018	Sun BB	NA	Males and Females	29875488	European	NA	3301	HG19/GRCh37	NA	Immune system	Protein	NA	NA	1	10534735	0	NA
prot-c-4393_3_1	FGF-16	NA	public	2019	Suhre K	NA	Males and Females	28240269	European	NA	NA	HG19/GRCh37	NA	Continuous	NA	EFO_0007937	name=Fibroblast growth factor 16; chr=X; start=77447405; end=77457278; entrez=8823; uniprot=O43320	1	501428	0	NA
prot-c-5347_59_3	Cyclin B1	NA	public	2019	Suhre K	NA	Males and Females	28240269	European	NA	NA	HG19/GRCh37	NA	Continuous	NA	EFO_0007937	name=G2/mitotic-specific cyclin-B1; chr=5; start=69167010; end=69178245; entrez=891; uniprot=P14635	1	501428	0	NA
prot-a-2672	Semaphorin-3E	NA	public	2018	Sun BB	NA	Males and Females	29875488	European	NA	3301	HG19/GRCh37	NA	Immune system	Protein	NA	NA	1	10534735	0	NA
prot-a-2560	E3 ubiquitin-protein ligase RNF114	NA	public	2018	Sun BB	NA	Males and Females	29875488	European	NA	3301	HG19/GRCh37	NA	Immune system	Protein	NA	NA	1	10534735	0	NA
prot-a-287	Uncharacterized protein C17orf78	NA	public	2018	Sun BB	NA	Males and Females	29875488	European	NA	3301	HG19/GRCh37	NA	Immune system	Protein	NA	NA	1	10534735	0	NA
prot-b-48	matrix metallopeptidase 10	NA	public	2018	Folkersen L	NA	Males and Females	28369058	European	NA	3394	HG19/GRCh37	NA	Immune system	Protein	NA	NA	1	5270646	0	NA
prot-a-1915	Matrix metalloproteinase-16	NA	public	2018	Sun BB	NA	Males and Females	29875488	European	NA	3301	HG19/GRCh37	NA	Immune system	Protein	NA	NA	1	10534735	0	NA
prot-a-206	Axin-2	NA	public	2018	Sun BB	NA	Males and Females	29875488	European	NA	3301	HG19/GRCh37	NA	Immune system	Protein	NA	NA	1	10534735	0	NA
prot-c-2853_68_2	CHK1	NA	public	2019	Suhre K	NA	Males and Females	28240269	European	NA	NA	HG19/GRCh37	NA	Continuous	NA	EFO_0007937	name=Serine/threonine-protein kinase Chk1; chr=11; start=125625136; end=125676255; entrez=1111; uniprot=O14757	1	501428	0	NA
prot-a-2426	Prostaglandin-H2 D-isomerase	NA	public	2018	Sun BB	NA	Males and Females	29875488	European	NA	3301	HG19/GRCh37	NA	Immune system	Protein	NA	NA	1	10534735	0	NA
prot-a-1833	Mannosyl-oligosaccharide 1,2-alpha-mannosidase IB	NA	public	2018	Sun BB	NA	Males and Females	29875488	European	NA	3301	HG19/GRCh37	NA	Immune system	Protein	NA	NA	1	10534735	0	NA
prot-c-3365_7_2	Dkk-4	NA	public	2019	Suhre K	NA	Males and Females	28240269	European	NA	NA	HG19/GRCh37	NA	Continuous	NA	EFO_0007937	name=Dickkopf-related protein 4; chr=8; start=42374068; end=42377232; entrez=27121; uniprot=Q9UBT3	1	501428	0	NA
prot-a-2254	Placenta growth factor	NA	public	2018	Sun BB	NA	Males and Females	29875488	European	NA	3301	HG19/GRCh37	NA	Immune system	Protein	NA	NA	1	10534735	0	NA
prot-a-2923	Tumor-associated calcium signal transducer 2	NA	public	2018	Sun BB	NA	Males and Females	29875488	European	NA	3301	HG19/GRCh37	NA	Immune system	Protein	NA	NA	1	10534735	0	NA
prot-a-275	Basigin	NA	public	2018	Sun BB	NA	Males and Females	29875488	European	NA	3301	HG19/GRCh37	NA	Immune system	Protein	NA	NA	1	10534735	0	NA
prot-a-482	Cadherin-15	NA	public	2018	Sun BB	NA	Males and Females	29875488	European	NA	3301	HG19/GRCh37	NA	Immune system	Protein	NA	NA	1	10534735	0	NA
prot-c-4551_72_3	GP114	NA	public	2019	Suhre K	NA	Males and Females	28240269	European	NA	NA	HG19/GRCh37	NA	Continuous	NA	EFO_0007937	name=Probable G-protein coupled receptor 114; chr=16; start=57542421; end=57591681; entrez=221188; uniprot=Q8IZF4	1	501428	0	NA
prot-a-997	Protein EVI2B	NA	public	2018	Sun BB	NA	Males and Females	29875488	European	NA	3301	HG19/GRCh37	NA	Immune system	Protein	NA	NA	1	10534735	0	NA
prot-a-2447	Receptor-type tyrosine-protein phosphatase R	NA	public	2018	Sun BB	NA	Males and Females	29875488	European	NA	3301	HG19/GRCh37	NA	Immune system	Protein	NA	NA	1	10534735	0	NA
prot-a-3133	PolyUbiquitin K48-linked	NA	public	2018	Sun BB	NA	Males and Females	29875488	European	NA	3301	HG19/GRCh37	NA	Immune system	Protein	NA	NA	1	10534735	0	NA
prot-c-2429_27_4	C8	NA	public	2019	Suhre K	NA	Males and Females	28240269	European	NA	NA	HG19/GRCh37	NA	Continuous	NA	EFO_0007937	name=Complement component C8; chr=1|9; start=56854806|136945246; end=56966140|136946974; entrez=731|732|733; uniprot=P07357|P07358|P07360	1	501428	0	NA
prot-c-2523_31_3	RANTES	NA	public	2019	Suhre K	NA	Males and Females	28240269	European	NA	NA	HG19/GRCh37	NA	Continuous	NA	EFO_0007937	name=C-C motif chemokine 5; chr=17; start=35871491; end=35880793; entrez=6352; uniprot=P13501	1	501428	0	NA
prot-a-88	Protein amnionless	NA	public	2018	Sun BB	NA	Males and Females	29875488	European	NA	3301	HG19/GRCh37	NA	Immune system	Protein	NA	NA	1	10534735	0	NA
prot-a-935	ER membrane protein complex subunit 1	NA	public	2018	Sun BB	NA	Males and Females	29875488	European	NA	3301	HG19/GRCh37	NA	Immune system	Protein	NA	NA	1	10534735	0	NA
prot-a-1667	Kallikrein-8	NA	public	2018	Sun BB	NA	Males and Females	29875488	European	NA	3301	HG19/GRCh37	NA	Immune system	Protein	NA	NA	1	10534735	0	NA
prot-a-1948	Mesothelin	NA	public	2018	Sun BB	NA	Males and Females	29875488	European	NA	3301	HG19/GRCh37	NA	Immune system	Protein	NA	NA	1	10534735	0	NA
prot-a-1891	MAX gene-associated protein	NA	public	2018	Sun BB	NA	Males and Females	29875488	European	NA	3301	HG19/GRCh37	NA	Immune system	Protein	NA	NA	1	10534735	0	NA
prot-c-3387_1_2	PAK3	NA	public	2019	Suhre K	NA	Males and Females	28240269	European	NA	NA	HG19/GRCh37	NA	Continuous	NA	EFO_0007937	name=Serine/threonine-protein kinase PAK 3; chr=X; start=110944285; end=111227361; entrez=5063; uniprot=O75914	1	501428	0	NA
prot-a-3049	Tumor necrosis factor receptor superfamily member 21	NA	public	2018	Sun BB	NA	Males and Females	29875488	European	NA	3301	HG19/GRCh37	NA	Immune system	Protein	NA	NA	1	10534735	0	NA
prot-c-3043_49_2	ON	NA	public	2019	Suhre K	NA	Males and Females	28240269	European	NA	NA	HG19/GRCh37	NA	Continuous	NA	EFO_0007937	name=SPARC; chr=5; start=151661096; end=151687165; entrez=6678; uniprot=P09486	1	501428	0	NA
prot-b-63	heparin binding EGF like growth factor	NA	public	2018	Folkersen L	NA	Males and Females	28369058	European	NA	3394	HG19/GRCh37	NA	Immune system	Protein	NA	NA	1	5270646	0	NA
prot-a-660	Cysteine-rich motor neuron 1 protein	NA	public	2018	Sun BB	NA	Males and Females	29875488	European	NA	3301	HG19/GRCh37	NA	Immune system	Protein	NA	NA	1	10534735	0	NA
prot-c-4280_47_2	PSA2	NA	public	2019	Suhre K	NA	Males and Females	28240269	European	NA	NA	HG19/GRCh37	NA	Continuous	NA	EFO_0007937	name=Proteasome subunit alpha type-2; chr=7; start=42909273; end=42932223; entrez=5683; uniprot=P25787	1	501428	0	NA
prot-a-3098	Triggering receptor expressed on myeloid cells 1	NA	public	2018	Sun BB	NA	Males and Females	29875488	European	NA	3301	HG19/GRCh37	NA	Immune system	Protein	NA	NA	1	10534735	0	NA
prot-a-1155	Alpha-(1,3)-fucosyltransferase 9	NA	public	2018	Sun BB	NA	Males and Females	29875488	European	NA	3301	HG19/GRCh37	NA	Immune system	Protein	NA	NA	1	10534735	0	NA
prot-c-3034_1_2	GFAP	NA	public	2019	Suhre K	NA	Males and Females	28240269	European	NA	NA	HG19/GRCh37	NA	Continuous	NA	EFO_0007937	name=Glial fibrillary acidic protein; chr=17; start=44905008; end=44916937; entrez=2670; uniprot=P14136	1	501428	0	NA
prot-a-1850	Mitogen-activated protein kinase 9	NA	public	2018	Sun BB	NA	Males and Females	29875488	European	NA	3301	HG19/GRCh37	NA	Immune system	Protein	NA	NA	1	10534735	0	NA
prot-a-3214	Vitronectin	NA	public	2018	Sun BB	NA	Males and Females	29875488	European	NA	3301	HG19/GRCh37	NA	Immune system	Protein	NA	NA	1	10534735	0	NA
prot-a-1502	Interleukin-1 receptor-like 1	NA	public	2018	Sun BB	NA	Males and Females	29875488	European	NA	3301	HG19/GRCh37	NA	Immune system	Protein	NA	NA	1	10534735	0	NA
prot-b-51	cathepsin D	NA	public	2018	Folkersen L	NA	Males and Females	28369058	European	NA	3394	HG19/GRCh37	NA	Immune system	Protein	NA	NA	1	5270646	0	NA
prot-c-5337_64_3	B7-2	NA	public	2019	Suhre K	NA	Males and Females	28240269	European	NA	NA	HG19/GRCh37	NA	Continuous	NA	EFO_0007937	name=T-lymphocyte activation antigen CD86; chr=3; start=122055366; end=122121139; entrez=942; uniprot=P42081	1	501428	0	NA
prot-a-2558	Ribonuclease H1	NA	public	2018	Sun BB	NA	Males and Females	29875488	European	NA	3301	HG19/GRCh37	NA	Immune system	Protein	NA	NA	1	10534735	0	NA
prot-c-2668_70_2	Calpain I	NA	public	2019	Suhre K	NA	Males and Females	28240269	European	NA	NA	HG19/GRCh37	NA	Continuous	NA	EFO_0007937	name=Calpain I; chr=11|19; start=65180566|36139575; end=65212006|36150353; entrez=823|826; uniprot=P07384|P04632	1	501428	0	NA
prot-a-2049	Nidogen-1	NA	public	2018	Sun BB	NA	Males and Females	29875488	European	NA	3301	HG19/GRCh37	NA	Immune system	Protein	NA	NA	1	10534735	0	NA
prot-a-1733	Leucine-rich repeat LGI family member 3	NA	public	2018	Sun BB	NA	Males and Females	29875488	European	NA	3301	HG19/GRCh37	NA	Immune system	Protein	NA	NA	1	10534735	0	NA
prot-a-401	C-C motif chemokine 24	NA	public	2018	Sun BB	NA	Males and Females	29875488	European	NA	3301	HG19/GRCh37	NA	Immune system	Protein	NA	NA	1	10534735	0	NA
prot-a-1790	Leucine-rich repeat-containing protein 74A	NA	public	2018	Sun BB	NA	Males and Females	29875488	European	NA	3301	HG19/GRCh37	NA	Immune system	Protein	NA	NA	1	10534735	0	NA
prot-a-2010	Nucleolin	NA	public	2018	Sun BB	NA	Males and Females	29875488	European	NA	3301	HG19/GRCh37	NA	Immune system	Protein	NA	NA	1	10534735	0	NA
prot-a-567	Galectin-10	NA	public	2018	Sun BB	NA	Males and Females	29875488	European	NA	3301	HG19/GRCh37	NA	Immune system	Protein	NA	NA	1	10534735	0	NA
prot-a-848	DnaJ homolog subfamily C member 27	NA	public	2018	Sun BB	NA	Males and Females	29875488	European	NA	3301	HG19/GRCh37	NA	Immune system	Protein	NA	NA	1	10534735	0	NA
prot-a-2998	Transmembrane protein 132B	NA	public	2018	Sun BB	NA	Males and Females	29875488	European	NA	3301	HG19/GRCh37	NA	Immune system	Protein	NA	NA	1	10534735	0	NA
prot-a-888	Tumor necrosis factor receptor superfamily member EDAR	NA	public	2018	Sun BB	NA	Males and Females	29875488	European	NA	3301	HG19/GRCh37	NA	Immune system	Protein	NA	NA	1	10534735	0	NA
prot-a-1125	Leucine-rich repeat transmembrane protein FLRT3	NA	public	2018	Sun BB	NA	Males and Females	29875488	European	NA	3301	HG19/GRCh37	NA	Immune system	Protein	NA	NA	1	10534735	0	NA
prot-c-2833_20_1	Kallikrein 4	NA	public	2019	Suhre K	NA	Males and Females	28240269	European	NA	NA	HG19/GRCh37	NA	Continuous	NA	EFO_0007937	name=Kallikrein-4; chr=19; start=50906352; end=50910738; entrez=9622; uniprot=Q9Y5K2	1	501428	0	NA
prot-c-5489_18_3	Stress-induced-phosphoprotein 1	NA	public	2019	Suhre K	NA	Males and Females	28240269	European	NA	NA	HG19/GRCh37	NA	Continuous	NA	EFO_0007937	name=Stress-induced-phosphoprotein 1; chr=11; start=64185272; end=64204543; entrez=10963; uniprot=P31948	1	501428	0	NA
prot-a-2061	Normal mucosa of esophagus-specific gene 1 protein	NA	public	2018	Sun BB	NA	Males and Females	29875488	European	NA	3301	HG19/GRCh37	NA	Immune system	Protein	NA	NA	1	10534735	0	NA
prot-c-5358_3_3	OMD	NA	public	2019	Suhre K	NA	Males and Females	28240269	European	NA	NA	HG19/GRCh37	NA	Continuous	NA	EFO_0007937	name=Osteomodulin; chr=9; start=92414245; end=92424461; entrez=4958; uniprot=Q99983	1	501428	0	NA
prot-a-811	Diacylglycerol kinase beta	NA	public	2018	Sun BB	NA	Males and Females	29875488	European	NA	3301	HG19/GRCh37	NA	Immune system	Protein	NA	NA	1	10534735	0	NA
prot-c-4184_43_3	4EBP2	NA	public	2019	Suhre K	NA	Males and Females	28240269	European	NA	NA	HG19/GRCh37	NA	Continuous	NA	EFO_0007937	name=Eukaryotic translation initiation factor 4E-binding protein 2; chr=10; start=70404379; end=70428618; entrez=1979; uniprot=Q13542	1	501428	0	NA
prot-a-1716	L-lactate dehydrogenase C chain	NA	public	2018	Sun BB	NA	Males and Females	29875488	European	NA	3301	HG19/GRCh37	NA	Immune system	Protein	NA	NA	1	10534735	0	NA
prot-c-3053_49_2	Flt3 ligand	NA	public	2019	Suhre K	NA	Males and Females	28240269	European	NA	NA	HG19/GRCh37	NA	Continuous	NA	EFO_0007937	name=Fms-related tyrosine kinase 3 ligand; chr=19; start=49474207; end=49486231; entrez=2323; uniprot=P49771	1	501428	0	NA
prot-a-1631	UPF0577 protein KIAA1324	NA	public	2018	Sun BB	NA	Males and Females	29875488	European	NA	3301	HG19/GRCh37	NA	Immune system	Protein	NA	NA	1	10534735	0	NA
prot-a-1350	SWI/SNF-related matrix-associated actin-dependent regulator of chromatin subfamily E member 1-related	NA	public	2018	Sun BB	NA	Males and Females	29875488	European	NA	3301	HG19/GRCh37	NA	Immune system	Protein	NA	NA	1	10534735	0	NA
prot-a-2608	Retbindin	NA	public	2018	Sun BB	NA	Males and Females	29875488	European	NA	3301	HG19/GRCh37	NA	Immune system	Protein	NA	NA	1	10534735	0	NA
prot-a-1804	Leukotriene A-4 hydrolase	NA	public	2018	Sun BB	NA	Males and Females	29875488	European	NA	3301	HG19/GRCh37	NA	Immune system	Protein	NA	NA	1	10534735	0	NA
prot-a-1564	Insulin receptor	NA	public	2018	Sun BB	NA	Males and Females	29875488	European	NA	3301	HG19/GRCh37	NA	Immune system	Protein	NA	NA	1	10534735	0	NA
prot-c-2962_50_2	PTHrP	NA	public	2019	Suhre K	NA	Males and Females	28240269	European	NA	NA	HG19/GRCh37	NA	Continuous	NA	EFO_0007937	name=Parathyroid hormone-related protein; chr=12; start=27958084; end=27972705; entrez=5744; uniprot=P12272	1	501428	0	NA
prot-a-503	Carcinoembryonic antigen-related cell adhesion molecule 21	NA	public	2018	Sun BB	NA	Males and Females	29875488	European	NA	3301	HG19/GRCh37	NA	Immune system	Protein	NA	NA	1	10534735	0	NA
prot-a-2407	Pregnancy-specific beta-1-glycoprotein 8	NA	public	2018	Sun BB	NA	Males and Females	29875488	European	NA	3301	HG19/GRCh37	NA	Immune system	Protein	NA	NA	1	10534735	0	NA
prot-c-4330_4_2	PSA	NA	public	2019	Suhre K	NA	Males and Females	28240269	European	NA	NA	HG19/GRCh37	NA	Continuous	NA	EFO_0007937	name=Prostate-specific antigen; chr=19; start=50854915; end=50860764; entrez=354; uniprot=P07288	1	501428	0	NA
prot-c-4129_72_1	Factor B	NA	public	2019	Suhre K	NA	Males and Females	28240269	European	NA	NA	HG19/GRCh37	NA	Continuous	NA	EFO_0007937	name=Complement factor B; chr=6; start=31927837; end=32028527; entrez=629; uniprot=P00751	1	501428	0	NA
prot-c-4137_57_2	IL-17E	NA	public	2019	Suhre K	NA	Males and Females	28240269	European	NA	NA	HG19/GRCh37	NA	Continuous	NA	EFO_0007937	name=Interleukin-25; chr=14; start=23372809; end=23376403; entrez=64806; uniprot=Q9H293	1	501428	0	NA
prot-a-420	CD177 antigen	NA	public	2018	Sun BB	NA	Males and Females	29875488	European	NA	3301	HG19/GRCh37	NA	Immune system	Protein	NA	NA	1	10534735	0	NA
prot-a-2397	Proactivator polypeptide-like 1	NA	public	2018	Sun BB	NA	Males and Females	29875488	European	NA	3301	HG19/GRCh37	NA	Immune system	Protein	NA	NA	1	10534735	0	NA
prot-a-32	A disintegrin and metalloproteinase with thrombospondin motifs 13	NA	public	2018	Sun BB	NA	Males and Females	29875488	European	NA	3301	HG19/GRCh37	NA	Immune system	Protein	NA	NA	1	10534735	0	NA
prot-a-1281	GrpE protein homolog 1, mitochondrial	NA	public	2018	Sun BB	NA	Males and Females	29875488	European	NA	3301	HG19/GRCh37	NA	Immune system	Protein	NA	NA	1	10534735	0	NA
prot-a-2869	Signal transducer and activator of transcription 3	NA	public	2018	Sun BB	NA	Males and Females	29875488	European	NA	3301	HG19/GRCh37	NA	Immune system	Protein	NA	NA	1	10534735	0	NA
prot-a-201	Sarcoplasmic/endoplasmic reticulum calcium ATPase 3	NA	public	2018	Sun BB	NA	Males and Females	29875488	European	NA	3301	HG19/GRCh37	NA	Immune system	Protein	NA	NA	1	10534735	0	NA
prot-a-742	Growth-regulated alpha protein	NA	public	2018	Sun BB	NA	Males and Females	29875488	European	NA	3301	HG19/GRCh37	NA	Immune system	Protein	NA	NA	1	10534735	0	NA
prot-a-539	Secretogranin-1	NA	public	2018	Sun BB	NA	Males and Females	29875488	European	NA	3301	HG19/GRCh37	NA	Immune system	Protein	NA	NA	1	10534735	0	NA
prot-a-1230	Glucosamine-6-phosphate isomerase 1	NA	public	2018	Sun BB	NA	Males and Females	29875488	European	NA	3301	HG19/GRCh37	NA	Immune system	Protein	NA	NA	1	10534735	0	NA
prot-a-1194	Growth/differentiation factor 11/8	NA	public	2018	Sun BB	NA	Males and Females	29875488	European	NA	3301	HG19/GRCh37	NA	Immune system	Protein	NA	NA	1	10534735	0	NA
prot-c-4471_50_2	TGM3	NA	public	2019	Suhre K	NA	Males and Females	28240269	European	NA	NA	HG19/GRCh37	NA	Continuous	NA	EFO_0007937	name=Protein-glutamine gamma-glutamyltransferase E; chr=20; start=2296001; end=2341078; entrez=7053; uniprot=Q08188	1	501428	0	NA
prot-a-979	Endoplasmic reticulum lectin 1	NA	public	2018	Sun BB	NA	Males and Females	29875488	European	NA	3301	HG19/GRCh37	NA	Immune system	Protein	NA	NA	1	10534735	0	NA
prot-a-1038	Protein FAM189A2	NA	public	2018	Sun BB	NA	Males and Females	29875488	European	NA	3301	HG19/GRCh37	NA	Immune system	Protein	NA	NA	1	10534735	0	NA
prot-c-4981_6_1	DSC3	NA	public	2019	Suhre K	NA	Males and Females	28240269	European	NA	NA	HG19/GRCh37	NA	Continuous	NA	EFO_0007937	name=Desmocollin-3; chr=18; start=30990008; end=31042815; entrez=1825; uniprot=Q14574	1	501428	0	NA
prot-a-1746	Leukocyte immunoglobulin-like receptor subfamily B member 4	NA	public	2018	Sun BB	NA	Males and Females	29875488	European	NA	3301	HG19/GRCh37	NA	Immune system	Protein	NA	NA	1	10534735	0	NA
prot-a-871	E3 ubiquitin-protein ligase DTX1	NA	public	2018	Sun BB	NA	Males and Females	29875488	European	NA	3301	HG19/GRCh37	NA	Immune system	Protein	NA	NA	1	10534735	0	NA
prot-a-3036	Tumor necrosis factor receptor superfamily member 11A	NA	public	2018	Sun BB	NA	Males and Females	29875488	European	NA	3301	HG19/GRCh37	NA	Immune system	Protein	NA	NA	1	10534735	0	NA
prot-c-2771_35_2	IGFBP-1	NA	public	2019	Suhre K	NA	Males and Females	28240269	European	NA	NA	HG19/GRCh37	NA	Continuous	NA	EFO_0007937	name=Insulin-like growth factor-binding protein 1; chr=7; start=45888357; end=45893668; entrez=3484; uniprot=P08833	1	501428	0	NA
prot-b-32	resistin	NA	public	2018	Folkersen L	NA	Males and Females	28369058	European	NA	3394	HG19/GRCh37	NA	Immune system	Protein	NA	NA	1	5270646	0	NA
prot-c-2580_83_2	Myeloperoxidase	NA	public	2019	Suhre K	NA	Males and Females	28240269	European	NA	NA	HG19/GRCh37	NA	Continuous	NA	EFO_0007937	name=Myeloperoxidase; chr=17; start=58269856; end=58280935; entrez=4353; uniprot=P05164	1	501428	0	NA
prot-a-779	Probable ATP-dependent RNA helicase DDX58	NA	public	2018	Sun BB	NA	Males and Females	29875488	European	NA	3301	HG19/GRCh37	NA	Immune system	Protein	NA	NA	1	10534735	0	NA
prot-a-1314	Heparin-binding EGF-like growth factor	NA	public	2018	Sun BB	NA	Males and Females	29875488	European	NA	3301	HG19/GRCh37	NA	Immune system	Protein	NA	NA	1	10534735	0	NA
prot-a-1554	Inhibin beta A chain:Inhibin beta B chain heterodimer	NA	public	2018	Sun BB	NA	Males and Females	29875488	European	NA	3301	HG19/GRCh37	NA	Immune system	Protein	NA	NA	1	10534735	0	NA
prot-a-2884	Syntaxin-18	NA	public	2018	Sun BB	NA	Males and Females	29875488	European	NA	3301	HG19/GRCh37	NA	Immune system	Protein	NA	NA	1	10534735	0	NA
prot-a-2258	Phosphoglucomutase-1	NA	public	2018	Sun BB	NA	Males and Females	29875488	European	NA	3301	HG19/GRCh37	NA	Immune system	Protein	NA	NA	1	10534735	0	NA
prot-a-2579	Roundabout homolog 3	NA	public	2018	Sun BB	NA	Males and Females	29875488	European	NA	3301	HG19/GRCh37	NA	Immune system	Protein	NA	NA	1	10534735	0	NA
prot-a-1640	Killer cell immunoglobulin-like receptor 2DL2	NA	public	2018	Sun BB	NA	Males and Females	29875488	European	NA	3301	HG19/GRCh37	NA	Immune system	Protein	NA	NA	1	10534735	0	NA
prot-a-836	DnaJ homolog subfamily B member 11	NA	public	2018	Sun BB	NA	Males and Females	29875488	European	NA	3301	HG19/GRCh37	NA	Immune system	Protein	NA	NA	1	10534735	0	NA
prot-a-598	UMP-CMP kinase	NA	public	2018	Sun BB	NA	Males and Females	29875488	European	NA	3301	HG19/GRCh37	NA	Immune system	Protein	NA	NA	1	10534735	0	NA
prot-a-2962	Transforming growth factor beta-1	NA	public	2018	Sun BB	NA	Males and Females	29875488	European	NA	3301	HG19/GRCh37	NA	Immune system	Protein	NA	NA	1	10534735	0	NA
prot-a-1377	Heparan sulfate glucosamine 3-O-sulfotransferase 4	NA	public	2018	Sun BB	NA	Males and Females	29875488	European	NA	3301	HG19/GRCh37	NA	Immune system	Protein	NA	NA	1	10534735	0	NA
prot-a-2052	Nischarin	NA	public	2018	Sun BB	NA	Males and Females	29875488	European	NA	3301	HG19/GRCh37	NA	Immune system	Protein	NA	NA	1	10534735	0	NA
prot-a-3159	NKG2D ligand 1	NA	public	2018	Sun BB	NA	Males and Females	29875488	European	NA	3301	HG19/GRCh37	NA	Immune system	Protein	NA	NA	1	10534735	0	NA
prot-a-2286	Phospholipase A2, membrane associated	NA	public	2018	Sun BB	NA	Males and Females	29875488	European	NA	3301	HG19/GRCh37	NA	Immune system	Protein	NA	NA	1	10534735	0	NA
prot-a-345	Neuron-specific vesicular protein calcyon	NA	public	2018	Sun BB	NA	Males and Females	29875488	European	NA	3301	HG19/GRCh37	NA	Immune system	Protein	NA	NA	1	10534735	0	NA
prot-a-2641	Scavenger receptor class F member 2	NA	public	2018	Sun BB	NA	Males and Females	29875488	European	NA	3301	HG19/GRCh37	NA	Immune system	Protein	NA	NA	1	10534735	0	NA
prot-c-2998_53_2	JAM-C	NA	public	2019	Suhre K	NA	Males and Females	28240269	European	NA	NA	HG19/GRCh37	NA	Continuous	NA	EFO_0007937	name=Junctional adhesion molecule C; chr=11; start=134068925; end=134152001; entrez=83700; uniprot=Q9BX67	1	501428	0	NA
prot-c-3373_5_2	Granzyme H	NA	public	2019	Suhre K	NA	Males and Females	28240269	European	NA	NA	HG19/GRCh37	NA	Continuous	NA	EFO_0007937	name=Granzyme H; chr=14; start=24606480; end=24609699; entrez=2999; uniprot=P20718	1	501428	0	NA
prot-a-516	Centrin-2	NA	public	2018	Sun BB	NA	Males and Females	29875488	European	NA	3301	HG19/GRCh37	NA	Immune system	Protein	NA	NA	1	10534735	0	NA
prot-c-4149_8_2	PDGF-BB	NA	public	2019	Suhre K	NA	Males and Females	28240269	European	NA	NA	HG19/GRCh37	NA	Continuous	NA	EFO_0007937	name=Platelet-derived growth factor subunit B; chr=22; start=39223359; end=39244751; entrez=5155; uniprot=P01127	1	501428	0	NA
prot-a-708	Di-N-acetylchitobiase	NA	public	2018	Sun BB	NA	Males and Females	29875488	European	NA	3301	HG19/GRCh37	NA	Immune system	Protein	NA	NA	1	10534735	0	NA
prot-c-4994_178_1	hnRNP K	NA	public	2019	Suhre K	NA	Males and Females	28240269	European	NA	NA	HG19/GRCh37	NA	Continuous	NA	EFO_0007937	name=Heterogeneous nuclear ribonucleoprotein K; chr=9; start=83968083; end=83980616; entrez=3190; uniprot=P61978	1	501428	0	NA
prot-a-445	T-cell surface glycoprotein CD3 epsilon chain	NA	public	2018	Sun BB	NA	Males and Females	29875488	European	NA	3301	HG19/GRCh37	NA	Immune system	Protein	NA	NA	1	10534735	0	NA
prot-a-1120	Filamin-A	NA	public	2018	Sun BB	NA	Males and Females	29875488	European	NA	3301	HG19/GRCh37	NA	Immune system	Protein	NA	NA	1	10534735	0	NA
prot-a-396	C-C motif chemokine 20	NA	public	2018	Sun BB	NA	Males and Females	29875488	European	NA	3301	HG19/GRCh37	NA	Immune system	Protein	NA	NA	1	10534735	0	NA
prot-c-4556_10_2	IL-34	NA	public	2019	Suhre K	NA	Males and Females	28240269	European	NA	NA	HG19/GRCh37	NA	Continuous	NA	EFO_0007937	name=Interleukin-34; chr=16; start=70579895; end=70660682; entrez=146433; uniprot=Q6ZMJ4	1	501428	0	NA
prot-a-1168	Polypeptide N-acetylgalactosaminyltransferase 11	NA	public	2018	Sun BB	NA	Males and Females	29875488	European	NA	3301	HG19/GRCh37	NA	Immune system	Protein	NA	NA	1	10534735	0	NA
prot-b-65	vascular endothelial growth factor D	NA	public	2018	Folkersen L	NA	Males and Females	28369058	European	NA	3394	HG19/GRCh37	NA	Immune system	Protein	NA	NA	1	5270646	0	NA
prot-a-2763	Sodium- and chloride-dependent glycine transporter 1	NA	public	2018	Sun BB	NA	Males and Females	29875488	European	NA	3301	HG19/GRCh37	NA	Immune system	Protein	NA	NA	1	10534735	0	NA
prot-a-522	Complement factor H-related protein 5	NA	public	2018	Sun BB	NA	Males and Females	29875488	European	NA	3301	HG19/GRCh37	NA	Immune system	Protein	NA	NA	1	10534735	0	NA
prot-c-3606_2_1	Discoidin domain receptor 2	NA	public	2019	Suhre K	NA	Males and Females	28240269	European	NA	NA	HG19/GRCh37	NA	Continuous	NA	EFO_0007937	name=Discoidin domain-containing receptor 2; chr=1; start=162631373; end=162787400; entrez=4921; uniprot=Q16832	1	501428	0	NA
prot-c-4140_3_2	IL-7	NA	public	2019	Suhre K	NA	Males and Females	28240269	European	NA	NA	HG19/GRCh37	NA	Continuous	NA	EFO_0007937	name=Interleukin-7; chr=8; start=78675743; end=78805523; entrez=3574; uniprot=P13232	1	501428	0	NA
prot-c-5034_79_1	Trypsin 2	NA	public	2019	Suhre K	NA	Males and Females	28240269	European	NA	NA	HG19/GRCh37	NA	Continuous	NA	EFO_0007937	name=Trypsin-2; chr=7; start=974021; end=977604; entrez=5645; uniprot=P07478	1	501428	0	NA
prot-a-239	Bcl-2-like protein 2	NA	public	2018	Sun BB	NA	Males and Females	29875488	European	NA	3301	HG19/GRCh37	NA	Immune system	Protein	NA	NA	1	10534735	0	NA
prot-a-2475	Ras-related protein Rab-27B	NA	public	2018	Sun BB	NA	Males and Females	29875488	European	NA	3301	HG19/GRCh37	NA	Immune system	Protein	NA	NA	1	10534735	0	NA
prot-a-801	Beta-defensin 134	NA	public	2018	Sun BB	NA	Males and Females	29875488	European	NA	3301	HG19/GRCh37	NA	Immune system	Protein	NA	NA	1	10534735	0	NA
prot-a-934	Engulfment and cell motility protein 1	NA	public	2018	Sun BB	NA	Males and Females	29875488	European	NA	3301	HG19/GRCh37	NA	Immune system	Protein	NA	NA	1	10534735	0	NA
prot-a-1115	Inactive peptidyl-prolyl cis-trans isomerase FKBP6	NA	public	2018	Sun BB	NA	Males and Females	29875488	European	NA	3301	HG19/GRCh37	NA	Immune system	Protein	NA	NA	1	10534735	0	NA
prot-a-2753	Zinc transporter 3	NA	public	2018	Sun BB	NA	Males and Females	29875488	European	NA	3301	HG19/GRCh37	NA	Immune system	Protein	NA	NA	1	10534735	0	NA
prot-a-2873	Stanniocalcin-1	NA	public	2018	Sun BB	NA	Males and Females	29875488	European	NA	3301	HG19/GRCh37	NA	Immune system	Protein	NA	NA	1	10534735	0	NA
prot-a-1103	Fibroblast growth factor receptor 3	NA	public	2018	Sun BB	NA	Males and Females	29875488	European	NA	3301	HG19/GRCh37	NA	Immune system	Protein	NA	NA	1	10534735	0	NA
prot-c-4450_26_2	hnRNP A/B	NA	public	2019	Suhre K	NA	Males and Females	28240269	European	NA	NA	HG19/GRCh37	NA	Continuous	NA	EFO_0007937	name=Heterogeneous nuclear ribonucleoprotein A/B; chr=5; start=178204507; end=178211180; entrez=3182; uniprot=Q99729	1	501428	0	NA
prot-a-3091	Tryptase gamma	NA	public	2018	Sun BB	NA	Males and Females	29875488	European	NA	3301	HG19/GRCh37	NA	Immune system	Protein	NA	NA	1	10534735	0	NA
prot-a-1653	Kit ligand	NA	public	2018	Sun BB	NA	Males and Females	29875488	European	NA	3301	HG19/GRCh37	NA	Immune system	Protein	NA	NA	1	10534735	0	NA
prot-a-1356	Hydroxymethylglutaryl-CoA synthase, mitochondrial	NA	public	2018	Sun BB	NA	Males and Females	29875488	European	NA	3301	HG19/GRCh37	NA	Immune system	Protein	NA	NA	1	10534735	0	NA
prot-a-2898	SUN domain-containing protein 3	NA	public	2018	Sun BB	NA	Males and Females	29875488	European	NA	3301	HG19/GRCh37	NA	Immune system	Protein	NA	NA	1	10534735	0	NA
prot-a-2372	Glucosidase 2 subunit beta	NA	public	2018	Sun BB	NA	Males and Females	29875488	European	NA	3301	HG19/GRCh37	NA	Immune system	Protein	NA	NA	1	10534735	0	NA
prot-a-477	CUB domain-containing protein 1	NA	public	2018	Sun BB	NA	Males and Females	29875488	European	NA	3301	HG19/GRCh37	NA	Immune system	Protein	NA	NA	1	10534735	0	NA
prot-c-4449_67_3	GREM1	NA	public	2019	Suhre K	NA	Males and Females	28240269	European	NA	NA	HG19/GRCh37	NA	Continuous	NA	EFO_0007937	name=Gremlin-1; chr=15; start=32717974; end=32814964; entrez=26585; uniprot=O60565	1	501428	0	NA
prot-a-1830	Membrane-associated guanylate kinase, WW and PDZ domain-containing protein 2	NA	public	2018	Sun BB	NA	Males and Females	29875488	European	NA	3301	HG19/GRCh37	NA	Immune system	Protein	NA	NA	1	10534735	0	NA
prot-c-4249_64_2	NDP kinase B	NA	public	2019	Suhre K	NA	Males and Females	28240269	European	NA	NA	HG19/GRCh37	NA	Continuous	NA	EFO_0007937	name=Nucleoside diphosphate kinase B; chr=17; start=51153590; end=51171747; entrez=4831; uniprot=P22392	1	501428	0	NA
prot-a-2267	PILR alpha-associated neural protein	NA	public	2018	Sun BB	NA	Males and Females	29875488	European	NA	3301	HG19/GRCh37	NA	Immune system	Protein	NA	NA	1	10534735	0	NA
prot-c-3821_28_1	MAPK5	NA	public	2019	Suhre K	NA	Males and Females	28240269	European	NA	NA	HG19/GRCh37	NA	Continuous	NA	EFO_0007937	name=MAP kinase-activated protein kinase 5; chr=12; start=111841978; end=111902238; entrez=8550; uniprot=Q8IW41	1	501428	0	NA
prot-a-686	Granulocyte colony-stimulating factor receptor	NA	public	2018	Sun BB	NA	Males and Females	29875488	European	NA	3301	HG19/GRCh37	NA	Immune system	Protein	NA	NA	1	10534735	0	NA
prot-a-504	Carcinoembryonic antigen-related cell adhesion molecule 4	NA	public	2018	Sun BB	NA	Males and Females	29875488	European	NA	3301	HG19/GRCh37	NA	Immune system	Protein	NA	NA	1	10534735	0	NA
prot-a-874	Dual specificity protein phosphatase 15	NA	public	2018	Sun BB	NA	Males and Females	29875488	European	NA	3301	HG19/GRCh37	NA	Immune system	Protein	NA	NA	1	10534735	0	NA
prot-a-1167	Polypeptide N-acetylgalactosaminyltransferase 10	NA	public	2018	Sun BB	NA	Males and Females	29875488	European	NA	3301	HG19/GRCh37	NA	Immune system	Protein	NA	NA	1	10534735	0	NA
prot-c-5082_51_3	IL-1 sR9	NA	public	2019	Suhre K	NA	Males and Females	28240269	European	NA	NA	HG19/GRCh37	NA	Continuous	NA	EFO_0007937	name=X-linked interleukin-1 receptor accessory protein-like 2; chr=X; start=104566315; end=105767829; entrez=26280; uniprot=Q9NP60	1	501428	0	NA
prot-a-200	Sodium/potassium-transporting ATPase subunit beta-2	NA	public	2018	Sun BB	NA	Males and Females	29875488	European	NA	3301	HG19/GRCh37	NA	Immune system	Protein	NA	NA	1	10534735	0	NA
prot-a-268	BPI fold-containing family B member 1	NA	public	2018	Sun BB	NA	Males and Females	29875488	European	NA	3301	HG19/GRCh37	NA	Immune system	Protein	NA	NA	1	10534735	0	NA
prot-c-2865_77_2	MOZ	NA	public	2019	Suhre K	NA	Males and Females	28240269	European	NA	NA	HG19/GRCh37	NA	Continuous	NA	EFO_0007937	name=Histone acetyltransferase KAT6A; chr=8; start=41929479; end=42051990; entrez=7994; uniprot=Q92794	1	501428	0	NA
prot-a-1826	Mucosal addressin cell adhesion molecule 1	NA	public	2018	Sun BB	NA	Males and Females	29875488	European	NA	3301	HG19/GRCh37	NA	Immune system	Protein	NA	NA	1	10534735	0	NA
prot-c-5226_36_3	CK2-A2:B	NA	public	2019	Suhre K	NA	Males and Females	28240269	European	NA	NA	HG19/GRCh37	NA	Continuous	NA	EFO_0007937	name=Casein kinase II 2-alpha':2-beta heterotetramer; chr=16|6; start=58157907|31647414; end=58197920|31749825; entrez=1459|1460; uniprot=P19784|P67870	1	501428	0	NA
prot-a-1280	Gastrin-releasing peptide	NA	public	2018	Sun BB	NA	Males and Females	29875488	European	NA	3301	HG19/GRCh37	NA	Immune system	Protein	NA	NA	1	10534735	0	NA
prot-a-2399	PH and SEC7 domain-containing protein 2	NA	public	2018	Sun BB	NA	Males and Females	29875488	European	NA	3301	HG19/GRCh37	NA	Immune system	Protein	NA	NA	1	10534735	0	NA
prot-a-1774	Lymphoid-restricted membrane protein	NA	public	2018	Sun BB	NA	Males and Females	29875488	European	NA	3301	HG19/GRCh37	NA	Immune system	Protein	NA	NA	1	10534735	0	NA
prot-a-1952	Macrophage scavenger receptor types I and II	NA	public	2018	Sun BB	NA	Males and Females	29875488	European	NA	3301	HG19/GRCh37	NA	Immune system	Protein	NA	NA	1	10534735	0	NA
prot-c-5242_37_3	MP2K4	NA	public	2019	Suhre K	NA	Males and Females	28240269	European	NA	NA	HG19/GRCh37	NA	Continuous	NA	EFO_0007937	name=Dual specificity mitogen-activated protein kinase kinase 4; chr=17; start=12020824; end=12143830; entrez=6416; uniprot=P45985	1	501428	0	NA
prot-a-1855	Mannan-binding lectin serine protease 1	NA	public	2018	Sun BB	NA	Males and Females	29875488	European	NA	3301	HG19/GRCh37	NA	Immune system	Protein	NA	NA	1	10534735	0	NA
prot-a-3122	Thioredoxin domain-containing protein 11	NA	public	2018	Sun BB	NA	Males and Females	29875488	European	NA	3301	HG19/GRCh37	NA	Immune system	Protein	NA	NA	1	10534735	0	NA
prot-a-759	Cytohesin-2	NA	public	2018	Sun BB	NA	Males and Females	29875488	European	NA	3301	HG19/GRCh37	NA	Immune system	Protein	NA	NA	1	10534735	0	NA
prot-a-5	Monoacylglycerol lipase ABHD12	NA	public	2018	Sun BB	NA	Males and Females	29875488	European	NA	3301	HG19/GRCh37	NA	Immune system	Protein	NA	NA	1	10534735	0	NA
prot-c-3709_4_2	ALT	NA	public	2019	Suhre K	NA	Males and Females	28240269	European	NA	NA	HG19/GRCh37	NA	Continuous	NA	EFO_0007937	name=Alanine aminotransferase 1; chr=8; start=144502973; end=144507174; entrez=2875; uniprot=P24298	1	501428	0	NA
prot-c-2973_15_2	CD36 ANTIGEN	NA	public	2019	Suhre K	NA	Males and Females	28240269	European	NA	NA	HG19/GRCh37	NA	Continuous	NA	EFO_0007937	name=Platelet glycoprotein 4; chr=7; start=80369575; end=80679277; entrez=948; uniprot=P16671	1	501428	0	NA
prot-a-1997	N-acetylglutamate synthase, mitochondrial	NA	public	2018	Sun BB	NA	Males and Females	29875488	European	NA	3301	HG19/GRCh37	NA	Immune system	Protein	NA	NA	1	10534735	0	NA
prot-c-4179_57_3	2014-03-03	NA	public	2019	Suhre K	NA	Males and Females	28240269	European	NA	NA	HG19/GRCh37	NA	Continuous	NA	EFO_0007937	name=14-3-3 protein family; chr=1|17|2|20|22|7|8; start=26863138|1247054|9583972|44885676|31944461|76326794|100916525; end=26864457|1400378|9631014|44908532|31957603|76359031|100953388; entrez=7529|7531|7532|7533|10971|7534|2810; uniprot=P31946|P62258|P61981|Q04917|P27348|P63104|P31947	1	501428	0	NA
prot-c-4907_56_1	D-dimer	NA	public	2019	Suhre K	NA	Males and Females	28240269	European	NA	NA	HG19/GRCh37	NA	Continuous	NA	EFO_0007937	name=D-dimer; chr=4; start=154562956; end=154612967; entrez=2243|2244|2266; uniprot=P02671|P02675|P02679	1	501428	0	NA
prot-c-3714_49_2	CK-MB	NA	public	2019	Suhre K	NA	Males and Females	28240269	European	NA	NA	HG19/GRCh37	NA	Continuous	NA	EFO_0007937	name=Creatine kinase M-type:Creatine kinase B-type heterodimer; chr=14|19; start=103519659|45306414; end=103523111|45322977; entrez=1152|1158; uniprot=P12277|P06732	1	501428	0	NA
prot-a-1926	Adenylyltransferase and sulfurtransferase MOCS3	NA	public	2018	Sun BB	NA	Males and Females	29875488	European	NA	3301	HG19/GRCh37	NA	Immune system	Protein	NA	NA	1	10534735	0	NA
prot-a-3148	Ubiquitin domain-containing protein 2	NA	public	2018	Sun BB	NA	Males and Females	29875488	European	NA	3301	HG19/GRCh37	NA	Immune system	Protein	NA	NA	1	10534735	0	NA
prot-a-185	Set1/Ash2 histone methyltransferase complex subunit ASH2	NA	public	2018	Sun BB	NA	Males and Females	29875488	European	NA	3301	HG19/GRCh37	NA	Immune system	Protein	NA	NA	1	10534735	0	NA
prot-c-4294_16_2	Sphingosine kinase 1	NA	public	2019	Suhre K	NA	Males and Females	28240269	European	NA	NA	HG19/GRCh37	NA	Continuous	NA	EFO_0007937	name=Sphingosine kinase 1; chr=17; start=76376584; end=76387860; entrez=8877; uniprot=Q9NYA1	1	501428	0	NA
prot-a-1282	GSK3-beta interaction protein	NA	public	2018	Sun BB	NA	Males and Females	29875488	European	NA	3301	HG19/GRCh37	NA	Immune system	Protein	NA	NA	1	10534735	0	NA
prot-c-3427_63_2	CSK21	NA	public	2019	Suhre K	NA	Males and Females	28240269	European	NA	NA	HG19/GRCh37	NA	Continuous	NA	EFO_0007937	name=Casein kinase II subunit alpha; chr=20; start=473591; end=543821; entrez=1457; uniprot=P68400	1	501428	0	NA
prot-c-4840_73_1	G-CSF	NA	public	2019	Suhre K	NA	Males and Females	28240269	European	NA	NA	HG19/GRCh37	NA	Continuous	NA	EFO_0007937	name=Granulocyte colony-stimulating factor; chr=17; start=40015361; end=40017813; entrez=1440; uniprot=P09919	1	501428	0	NA
prot-a-1660	Kallikrein-15	NA	public	2018	Sun BB	NA	Males and Females	29875488	European	NA	3301	HG19/GRCh37	NA	Immune system	Protein	NA	NA	1	10534735	0	NA
prot-a-878	Segment polarity protein dishevelled homolog DVL-2	NA	public	2018	Sun BB	NA	Males and Females	29875488	European	NA	3301	HG19/GRCh37	NA	Immune system	Protein	NA	NA	1	10534735	0	NA
prot-c-5032_64_1	SSRP1	NA	public	2019	Suhre K	NA	Males and Females	28240269	European	NA	NA	HG19/GRCh37	NA	Continuous	NA	EFO_0007937	name=FACT complex subunit SSRP1; chr=11; start=57325985; end=57335877; entrez=6749; uniprot=Q08945	1	501428	0	NA
prot-a-1505	Interleukin-20	NA	public	2018	Sun BB	NA	Males and Females	29875488	European	NA	3301	HG19/GRCh37	NA	Immune system	Protein	NA	NA	1	10534735	0	NA
prot-c-5134_52_2	TIMD3	NA	public	2019	Suhre K	NA	Males and Females	28240269	European	NA	NA	HG19/GRCh37	NA	Continuous	NA	EFO_0007937	name=Hepatitis A virus cellular receptor 2; chr=5; start=157085832; end=157142869; entrez=84868; uniprot=Q8TDQ0	1	501428	0	NA
prot-a-2698	Pigment epithelium-derived factor	NA	public	2018	Sun BB	NA	Males and Females	29875488	European	NA	3301	HG19/GRCh37	NA	Immune system	Protein	NA	NA	1	10534735	0	NA
prot-a-282	UPF0696 protein C11orf68	NA	public	2018	Sun BB	NA	Males and Females	29875488	European	NA	3301	HG19/GRCh37	NA	Immune system	Protein	NA	NA	1	10534735	0	NA
prot-a-2389	Transmembrane gamma-carboxyglutamic acid protein 4	NA	public	2018	Sun BB	NA	Males and Females	29875488	European	NA	3301	HG19/GRCh37	NA	Immune system	Protein	NA	NA	1	10534735	0	NA
prot-a-582	C-type lectin-like domain family 1	NA	public	2018	Sun BB	NA	Males and Females	29875488	European	NA	3301	HG19/GRCh37	NA	Immune system	Protein	NA	NA	1	10534735	0	NA
prot-c-3073_51_2	IL-18 BPa	NA	public	2019	Suhre K	NA	Males and Females	28240269	European	NA	NA	HG19/GRCh37	NA	Continuous	NA	EFO_0007937	name=Interleukin-18-binding protein; chr=11; start=71998541; end=72005715; entrez=10068; uniprot=O95998	1	501428	0	NA
prot-a-1163	Gamma-aminobutyric acid type B receptor subunit 2	NA	public	2018	Sun BB	NA	Males and Females	29875488	European	NA	3301	HG19/GRCh37	NA	Immune system	Protein	NA	NA	1	10534735	0	NA
prot-c-4332_6_2	CLC1B	NA	public	2019	Suhre K	NA	Males and Females	28240269	European	NA	NA	HG19/GRCh37	NA	Continuous	NA	EFO_0007937	name=C-type lectin domain family 1 member B; chr=12; start=9985642; end=10013424; entrez=51266; uniprot=Q9P126	1	501428	0	NA
prot-a-2445	Receptor-type tyrosine-protein phosphatase H	NA	public	2018	Sun BB	NA	Males and Females	29875488	European	NA	3301	HG19/GRCh37	NA	Immune system	Protein	NA	NA	1	10534735	0	NA
prot-c-2949_6_2	GX	NA	public	2019	Suhre K	NA	Males and Females	28240269	European	NA	NA	HG19/GRCh37	NA	Continuous	NA	EFO_0007937	name=Group 10 secretory phospholipase A2; chr=16; start=14672545; end=14694674; entrez=8399; uniprot=O15496	1	501428	0	NA
prot-c-4476_22_2	ZAP70	NA	public	2019	Suhre K	NA	Males and Females	28240269	European	NA	NA	HG19/GRCh37	NA	Continuous	NA	EFO_0007937	name=Tyrosine-protein kinase ZAP-70; chr=2; start=97713560; end=97739862; entrez=7535; uniprot=P43403	1	501428	0	NA
prot-a-854	Dedicator of cytokinesis protein 9	NA	public	2018	Sun BB	NA	Males and Females	29875488	European	NA	3301	HG19/GRCh37	NA	Immune system	Protein	NA	NA	1	10534735	0	NA
prot-a-2706	Splicing factor 1	NA	public	2018	Sun BB	NA	Males and Females	29875488	European	NA	3301	HG19/GRCh37	NA	Immune system	Protein	NA	NA	1	10534735	0	NA
prot-a-394	C-C motif chemokine 17	NA	public	2018	Sun BB	NA	Males and Females	29875488	European	NA	3301	HG19/GRCh37	NA	Immune system	Protein	NA	NA	1	10534735	0	NA
prot-c-2795_23_3	Alkaline phosphatase, bone	NA	public	2019	Suhre K	NA	Males and Females	28240269	European	NA	NA	HG19/GRCh37	NA	Continuous	NA	EFO_0007937	name=Alkaline phosphatase, tissue-nonspecific isozyme; chr=1; start=21509372; end=21578412; entrez=249; uniprot=P05186	1	501428	0	NA
prot-b-31	matrix metallopeptidase 1	NA	public	2018	Folkersen L	NA	Males and Females	28369058	European	NA	3394	HG19/GRCh37	NA	Immune system	Protein	NA	NA	1	5270646	0	NA
prot-a-1964	Poly(A) RNA polymerase, mitochondrial	NA	public	2018	Sun BB	NA	Males and Females	29875488	European	NA	3301	HG19/GRCh37	NA	Immune system	Protein	NA	NA	1	10534735	0	NA
prot-a-2774	Structural maintenance of chromosomes protein 3	NA	public	2018	Sun BB	NA	Males and Females	29875488	European	NA	3301	HG19/GRCh37	NA	Immune system	Protein	NA	NA	1	10534735	0	NA
prot-b-76	inhibitor of nuclear factor kappa B kinase subunit gamma	NA	public	2018	Folkersen L	NA	Males and Females	28369058	European	NA	3394	HG19/GRCh37	NA	Immune system	Protein	NA	NA	1	5270646	0	NA
prot-c-3197_70_2	IDE	NA	public	2019	Suhre K	NA	Males and Females	28240269	European	NA	NA	HG19/GRCh37	NA	Continuous	NA	EFO_0007937	name=Insulin-degrading enzyme; chr=10; start=92451684; end=92574076; entrez=3416; uniprot=P14735	1	501428	0	NA
prot-a-3236	Lymphotactin	NA	public	2018	Sun BB	NA	Males and Females	29875488	European	NA	3301	HG19/GRCh37	NA	Immune system	Protein	NA	NA	1	10534735	0	NA
prot-a-1687	Keratin-associated protein 2-4	NA	public	2018	Sun BB	NA	Males and Females	29875488	European	NA	3301	HG19/GRCh37	NA	Immune system	Protein	NA	NA	1	10534735	0	NA
prot-a-408	C-C motif chemokine 3-like 1	NA	public	2018	Sun BB	NA	Males and Females	29875488	European	NA	3301	HG19/GRCh37	NA	Immune system	Protein	NA	NA	1	10534735	0	NA
prot-a-291	Uncharacterized protein C19orf18	NA	public	2018	Sun BB	NA	Males and Females	29875488	European	NA	3301	HG19/GRCh37	NA	Immune system	Protein	NA	NA	1	10534735	0	NA
prot-a-580	C-type lectin domain family 6 member A	NA	public	2018	Sun BB	NA	Males and Females	29875488	European	NA	3301	HG19/GRCh37	NA	Immune system	Protein	NA	NA	1	10534735	0	NA
prot-a-2818	Serine protease inhibitor Kazal-type 2	NA	public	2018	Sun BB	NA	Males and Females	29875488	European	NA	3301	HG19/GRCh37	NA	Immune system	Protein	NA	NA	1	10534735	0	NA
prot-c-3873_51_2	TMA	NA	public	2019	Suhre K	NA	Males and Females	28240269	European	NA	NA	HG19/GRCh37	NA	Continuous	NA	EFO_0007937	name=Thyroid peroxidase; chr=2; start=1374223; end=1543711; entrez=7173; uniprot=P07202	1	501428	0	NA
prot-a-2599	Cell differentiation protein RCD1 homolog	NA	public	2018	Sun BB	NA	Males and Females	29875488	European	NA	3301	HG19/GRCh37	NA	Immune system	Protein	NA	NA	1	10534735	0	NA
prot-a-1393	Hyaluronidase-1	NA	public	2018	Sun BB	NA	Males and Females	29875488	European	NA	3301	HG19/GRCh37	NA	Immune system	Protein	NA	NA	1	10534735	0	NA
prot-a-368	Caveolin-2	NA	public	2018	Sun BB	NA	Males and Females	29875488	European	NA	3301	HG19/GRCh37	NA	Immune system	Protein	NA	NA	1	10534735	0	NA
prot-a-3021	Lamina-associated polypeptide 2, isoforms beta/gamma	NA	public	2018	Sun BB	NA	Males and Females	29875488	European	NA	3301	HG19/GRCh37	NA	Immune system	Protein	NA	NA	1	10534735	0	NA
prot-c-3892_21_2	MED-1	NA	public	2019	Suhre K	NA	Males and Females	28240269	European	NA	NA	HG19/GRCh37	NA	Continuous	NA	EFO_0007937	name=Mediator of RNA polymerase II transcription subunit 1; chr=17; start=39404285; end=39451286; entrez=5469; uniprot=Q15648	1	501428	0	NA
prot-a-1026	Membrane protein FAM159B	NA	public	2018	Sun BB	NA	Males and Females	29875488	European	NA	3301	HG19/GRCh37	NA	Immune system	Protein	NA	NA	1	10534735	0	NA
prot-c-3357_67_2	CDK2/cyclin A	NA	public	2019	Suhre K	NA	Males and Females	28240269	European	NA	NA	HG19/GRCh37	NA	Continuous	NA	EFO_0007937	name=Cyclin-dependent kinase 2:Cyclin-A2 complex; chr=12|4; start=55966769|121816444; end=55972784|121823933; entrez=1017|890; uniprot=P24941|P20248	1	501428	0	NA
prot-a-1917	Matrix metalloproteinase-17	NA	public	2018	Sun BB	NA	Males and Females	29875488	European	NA	3301	HG19/GRCh37	NA	Immune system	Protein	NA	NA	1	10534735	0	NA
prot-a-1368	4-hydroxy-2-oxoglutarate aldolase, mitochondrial	NA	public	2018	Sun BB	NA	Males and Females	29875488	European	NA	3301	HG19/GRCh37	NA	Immune system	Protein	NA	NA	1	10534735	0	NA
prot-a-625	Collagen alpha-1(VIII) chain	NA	public	2018	Sun BB	NA	Males and Females	29875488	European	NA	3301	HG19/GRCh37	NA	Immune system	Protein	NA	NA	1	10534735	0	NA
prot-a-554	Carbohydrate sulfotransferase 1	NA	public	2018	Sun BB	NA	Males and Females	29875488	European	NA	3301	HG19/GRCh37	NA	Immune system	Protein	NA	NA	1	10534735	0	NA
prot-b-73	leptin	NA	public	2018	Folkersen L	NA	Males and Females	28369058	European	NA	3394	HG19/GRCh37	NA	Immune system	Protein	NA	NA	1	5270646	0	NA
prot-a-1135	Glutamate carboxypeptidase 2	NA	public	2018	Sun BB	NA	Males and Females	29875488	European	NA	3301	HG19/GRCh37	NA	Immune system	Protein	NA	NA	1	10534735	0	NA
prot-a-2130	Nuclear pore membrane glycoprotein 210-like	NA	public	2018	Sun BB	NA	Males and Females	29875488	European	NA	3301	HG19/GRCh37	NA	Immune system	Protein	NA	NA	1	10534735	0	NA
prot-b-60	agouti related neuropeptide	NA	public	2018	Folkersen L	NA	Males and Females	28369058	European	NA	3394	HG19/GRCh37	NA	Immune system	Protein	NA	NA	1	5270646	0	NA
prot-a-1637	Kinesin-like protein KIF23	NA	public	2018	Sun BB	NA	Males and Females	29875488	European	NA	3301	HG19/GRCh37	NA	Immune system	Protein	NA	NA	1	10534735	0	NA
prot-c-2774_10_3	IL-16	NA	public	2019	Suhre K	NA	Males and Females	28240269	European	NA	NA	HG19/GRCh37	NA	Continuous	NA	EFO_0007937	name=Interleukin-16; chr=15; start=81159575; end=81314058; entrez=3603; uniprot=Q14005	1	501428	0	NA
prot-c-3853_56_1	MDHC	NA	public	2019	Suhre K	NA	Males and Females	28240269	European	NA	NA	HG19/GRCh37	NA	Continuous	NA	EFO_0007937	name=Malate dehydrogenase, cytoplasmic; chr=2; start=63588609; end=63607197; entrez=4190; uniprot=P40925	1	501428	0	NA
prot-a-2103	Neurexin-1	NA	public	2018	Sun BB	NA	Males and Females	29875488	European	NA	3301	HG19/GRCh37	NA	Immune system	Protein	NA	NA	1	10534735	0	NA
prot-a-3108	Testis-specific serine/threonine-protein kinase 2	NA	public	2018	Sun BB	NA	Males and Females	29875488	European	NA	3301	HG19/GRCh37	NA	Immune system	Protein	NA	NA	1	10534735	0	NA
prot-a-1777	Low-density lipoprotein receptor-related protein 1, soluble	NA	public	2018	Sun BB	NA	Males and Females	29875488	European	NA	3301	HG19/GRCh37	NA	Immune system	Protein	NA	NA	1	10534735	0	NA
prot-c-5114_65_3	Prolactin Receptor	NA	public	2019	Suhre K	NA	Males and Females	28240269	European	NA	NA	HG19/GRCh37	NA	Continuous	NA	EFO_0007937	name=Prolactin receptor; chr=5; start=35048756; end=35230589; entrez=5618; uniprot=P16471	1	501428	0	NA
prot-c-2846_24_2	Ubiquitin+1	NA	public	2019	Suhre K	NA	Males and Females	28240269	European	NA	NA	HG19/GRCh37	NA	Continuous	NA	EFO_0007937	name=Ubiquitin+1, truncated mutation for UbB; chr=2; start=55231903; end=55235853; entrez=6233; uniprot=P62979	1	501428	0	NA
prot-a-1082	Fc receptor-like protein 4	NA	public	2018	Sun BB	NA	Males and Females	29875488	European	NA	3301	HG19/GRCh37	NA	Immune system	Protein	NA	NA	1	10534735	0	NA
prot-a-2605	R-spondin-3	NA	public	2018	Sun BB	NA	Males and Females	29875488	European	NA	3301	HG19/GRCh37	NA	Immune system	Protein	NA	NA	1	10534735	0	NA
prot-a-447	CD40 ligand	NA	public	2018	Sun BB	NA	Males and Females	29875488	European	NA	3301	HG19/GRCh37	NA	Immune system	Protein	NA	NA	1	10534735	0	NA
prot-a-3169	Netrin receptor UNC5D	NA	public	2018	Sun BB	NA	Males and Females	29875488	European	NA	3301	HG19/GRCh37	NA	Immune system	Protein	NA	NA	1	10534735	0	NA
prot-a-2459	Nectin-4	NA	public	2018	Sun BB	NA	Males and Females	29875488	European	NA	3301	HG19/GRCh37	NA	Immune system	Protein	NA	NA	1	10534735	0	NA
prot-c-4904_7_1	Caspase-2	NA	public	2019	Suhre K	NA	Males and Females	28240269	European	NA	NA	HG19/GRCh37	NA	Continuous	NA	EFO_0007937	name=Caspase-2; chr=7; start=143288215; end=143307696; entrez=835; uniprot=P42575	1	501428	0	NA
prot-c-4957_1_2	40S ribosomal protein SA	NA	public	2019	Suhre K	NA	Males and Females	28240269	European	NA	NA	HG19/GRCh37	NA	Continuous	NA	EFO_0007937	name=40S ribosomal protein SA; chr=3; start=39406689; end=39412542; entrez=3921; uniprot=P08865	1	501428	0	NA
prot-a-2707	Splicing factor 3B subunit 4	NA	public	2018	Sun BB	NA	Males and Females	29875488	European	NA	3301	HG19/GRCh37	NA	Immune system	Protein	NA	NA	1	10534735	0	NA
prot-a-881	Dynein light chain Tctex-type 3	NA	public	2018	Sun BB	NA	Males and Females	29875488	European	NA	3301	HG19/GRCh37	NA	Immune system	Protein	NA	NA	1	10534735	0	NA
prot-a-552	Carbohydrate sulfotransferase 15	NA	public	2018	Sun BB	NA	Males and Females	29875488	European	NA	3301	HG19/GRCh37	NA	Immune system	Protein	NA	NA	1	10534735	0	NA
prot-a-2441	Tyrosine-protein phosphatase non-receptor type 7	NA	public	2018	Sun BB	NA	Males and Females	29875488	European	NA	3301	HG19/GRCh37	NA	Immune system	Protein	NA	NA	1	10534735	0	NA
prot-a-1639	DNA/RNA-binding protein KIN17	NA	public	2018	Sun BB	NA	Males and Females	29875488	European	NA	3301	HG19/GRCh37	NA	Immune system	Protein	NA	NA	1	10534735	0	NA
prot-a-2201	Protocadherin alpha-C2	NA	public	2018	Sun BB	NA	Males and Females	29875488	European	NA	3301	HG19/GRCh37	NA	Immune system	Protein	NA	NA	1	10534735	0	NA
prot-c-4991_12_1	GPC5	NA	public	2019	Suhre K	NA	Males and Females	28240269	European	NA	NA	HG19/GRCh37	NA	Continuous	NA	EFO_0007937	name=Glypican-5; chr=13; start=91398675; end=92873682; entrez=2262; uniprot=P78333	1	501428	0	NA
prot-a-1100	Fibroblast growth factor 8 isoform A	NA	public	2018	Sun BB	NA	Males and Females	29875488	European	NA	3301	HG19/GRCh37	NA	Immune system	Protein	NA	NA	1	10534735	0	NA
prot-c-5244_12_3	JNK2	NA	public	2019	Suhre K	NA	Males and Females	28240269	European	NA	NA	HG19/GRCh37	NA	Continuous	NA	EFO_0007937	name=Mitogen-activated protein kinase 9; chr=5; start=180233143; end=180292099; entrez=5601; uniprot=P45984	1	501428	0	NA
prot-a-1288	Glutathione S-transferase omega-1	NA	public	2018	Sun BB	NA	Males and Females	29875488	European	NA	3301	HG19/GRCh37	NA	Immune system	Protein	NA	NA	1	10534735	0	NA
prot-a-1686	Keratin, type II cytoskeletal 7	NA	public	2018	Sun BB	NA	Males and Females	29875488	European	NA	3301	HG19/GRCh37	NA	Immune system	Protein	NA	NA	1	10534735	0	NA
prot-c-5108_72_3	Notch-3	NA	public	2019	Suhre K	NA	Males and Females	28240269	European	NA	NA	HG19/GRCh37	NA	Continuous	NA	EFO_0007937	name=Neurogenic locus notch homolog protein 3; chr=19; start=15159038; end=15200981; entrez=4854; uniprot=Q9UM47	1	501428	0	NA
prot-a-901	Ephrin-A5	NA	public	2018	Sun BB	NA	Males and Females	29875488	European	NA	3301	HG19/GRCh37	NA	Immune system	Protein	NA	NA	1	10534735	0	NA
prot-c-5019_16_2	PGP9.5	NA	public	2019	Suhre K	NA	Males and Females	28240269	European	NA	NA	HG19/GRCh37	NA	Continuous	NA	EFO_0007937	name=Ubiquitin carboxyl-terminal hydrolase isozyme L1; chr=4; start=41256413; end=41268455; entrez=7345; uniprot=P09936	1	501428	0	NA
prot-a-2194	Protocadherin-10	NA	public	2018	Sun BB	NA	Males and Females	29875488	European	NA	3301	HG19/GRCh37	NA	Immune system	Protein	NA	NA	1	10534735	0	NA
prot-c-3024_18_2	a2-Antiplasmin	NA	public	2019	Suhre K	NA	Males and Females	28240269	European	NA	NA	HG19/GRCh37	NA	Continuous	NA	EFO_0007937	name=Alpha-2-antiplasmin; chr=17; start=1741760; end=1755268; entrez=5345; uniprot=P08697	1	501428	0	NA
prot-c-4988_49_2	FGFR4	NA	public	2019	Suhre K	NA	Males and Females	28240269	European	NA	NA	HG19/GRCh37	NA	Continuous	NA	EFO_0007937	name=Fibroblast growth factor receptor 4; chr=5; start=177086886; end=177098144; entrez=2264; uniprot=P22455	1	501428	0	NA
prot-c-2753_2_2	C1q	NA	public	2019	Suhre K	NA	Males and Females	28240269	European	NA	NA	HG19/GRCh37	NA	Continuous	NA	EFO_0007937	name=Complement C1q subcomponent; chr=1; start=22636506; end=22661538; entrez=712|713|714; uniprot=P02745|P02746|P02747	1	501428	0	NA
prot-a-387	Eotaxin	NA	public	2018	Sun BB	NA	Males and Females	29875488	European	NA	3301	HG19/GRCh37	NA	Immune system	Protein	NA	NA	1	10534735	0	NA
prot-a-331	Carbonic anhydrase 4	NA	public	2018	Sun BB	NA	Males and Females	29875488	European	NA	3301	HG19/GRCh37	NA	Immune system	Protein	NA	NA	1	10534735	0	NA
prot-b-59	galanin and GMAP prepropeptide	NA	public	2018	Folkersen L	NA	Males and Females	28369058	European	NA	3394	HG19/GRCh37	NA	Immune system	Protein	NA	NA	1	5270646	0	NA
prot-a-914	Histone-lysine N-methyltransferase EHMT2	NA	public	2018	Sun BB	NA	Males and Females	29875488	European	NA	3301	HG19/GRCh37	NA	Immune system	Protein	NA	NA	1	10534735	0	NA
prot-a-671	Cytotoxic and regulatory T-cell molecule	NA	public	2018	Sun BB	NA	Males and Females	29875488	European	NA	3301	HG19/GRCh37	NA	Immune system	Protein	NA	NA	1	10534735	0	NA
prot-a-727	Cathepsin S	NA	public	2018	Sun BB	NA	Males and Females	29875488	European	NA	3301	HG19/GRCh37	NA	Immune system	Protein	NA	NA	1	10534735	0	NA
prot-c-3480_7_1	DUS3	NA	public	2019	Suhre K	NA	Males and Females	28240269	European	NA	NA	HG19/GRCh37	NA	Continuous	NA	EFO_0007937	name=Dual specificity protein phosphatase 3; chr=17; start=43766121; end=43778988; entrez=1845; uniprot=P51452	1	501428	0	NA
prot-c-2635_61_2	Layilin	NA	public	2019	Suhre K	NA	Males and Females	28240269	European	NA	NA	HG19/GRCh37	NA	Continuous	NA	EFO_0007937	name=Layilin; chr=11; start=111540280; end=111561745; entrez=143903; uniprot=Q6UX15	1	501428	0	NA
prot-a-2190	Pyruvate carboxylase, mitochondrial	NA	public	2018	Sun BB	NA	Males and Females	29875488	European	NA	3301	HG19/GRCh37	NA	Immune system	Protein	NA	NA	1	10534735	0	NA
prot-a-639	Cytochrome c oxidase subunit 6C	NA	public	2018	Sun BB	NA	Males and Females	29875488	European	NA	3301	HG19/GRCh37	NA	Immune system	Protein	NA	NA	1	10534735	0	NA
prot-a-1394	Isoleucine--tRNA ligase, cytoplasmic	NA	public	2018	Sun BB	NA	Males and Females	29875488	European	NA	3301	HG19/GRCh37	NA	Immune system	Protein	NA	NA	1	10534735	0	NA
prot-a-2216	Programmed cell death protein 5	NA	public	2018	Sun BB	NA	Males and Females	29875488	European	NA	3301	HG19/GRCh37	NA	Immune system	Protein	NA	NA	1	10534735	0	NA
prot-a-2939	Holo-Transcobalamin-2	NA	public	2018	Sun BB	NA	Males and Females	29875488	European	NA	3301	HG19/GRCh37	NA	Immune system	Protein	NA	NA	1	10534735	0	NA
prot-c-3218_8_2	PSMA	NA	public	2019	Suhre K	NA	Males and Females	28240269	European	NA	NA	HG19/GRCh37	NA	Continuous	NA	EFO_0007937	name=Glutamate carboxypeptidase 2; chr=11; start=49146635; end=49208670; entrez=2346; uniprot=Q04609	1	501428	0	NA
prot-a-2834	SPRY domain-containing SOCS box protein 1	NA	public	2018	Sun BB	NA	Males and Females	29875488	European	NA	3301	HG19/GRCh37	NA	Immune system	Protein	NA	NA	1	10534735	0	NA
prot-a-318	Complement component C6	NA	public	2018	Sun BB	NA	Males and Females	29875488	European	NA	3301	HG19/GRCh37	NA	Immune system	Protein	NA	NA	1	10534735	0	NA
prot-a-2694	Serpin A9	NA	public	2018	Sun BB	NA	Males and Females	29875488	European	NA	3301	HG19/GRCh37	NA	Immune system	Protein	NA	NA	1	10534735	0	NA
prot-a-1885	Microfibrillar-associated protein 2	NA	public	2018	Sun BB	NA	Males and Females	29875488	European	NA	3301	HG19/GRCh37	NA	Immune system	Protein	NA	NA	1	10534735	0	NA
prot-a-1055	Phenylalanine--tRNA ligase, mitochondrial	NA	public	2018	Sun BB	NA	Males and Females	29875488	European	NA	3301	HG19/GRCh37	NA	Immune system	Protein	NA	NA	1	10534735	0	NA
prot-a-1004	Ezrin	NA	public	2018	Sun BB	NA	Males and Females	29875488	European	NA	3301	HG19/GRCh37	NA	Immune system	Protein	NA	NA	1	10534735	0	NA
prot-a-1416	Interferon-induced protein with tetratricopeptide repeats 2	NA	public	2018	Sun BB	NA	Males and Females	29875488	European	NA	3301	HG19/GRCh37	NA	Immune system	Protein	NA	NA	1	10534735	0	NA
prot-c-3392_68_2	PKB a/b/g	NA	public	2019	Suhre K	NA	Males and Females	28240269	European	NA	NA	HG19/GRCh37	NA	Continuous	NA	EFO_0007937	name=Protein kinase B alpha/beta/gamma; chr=1|14|19; start=243488233|104769349|40230317; end=243855434|104795751|40285536; entrez=207|208|10000; uniprot=P31749|P31751|Q9Y243	1	501428	0	NA
prot-c-5356_2_3	MIF	NA	public	2019	Suhre K	NA	Males and Females	28240269	European	NA	NA	HG19/GRCh37	NA	Continuous	NA	EFO_0007937	name=Macrophage migration inhibitory factor; chr=22; start=23894004; end=23895227; entrez=4282; uniprot=P14174	1	501428	0	NA
prot-b-78	follistatin	NA	public	2018	Folkersen L	NA	Males and Females	28369058	European	NA	3394	HG19/GRCh37	NA	Immune system	Protein	NA	NA	1	5270646	0	NA
prot-a-938	EMILIN-3	NA	public	2018	Sun BB	NA	Males and Females	29875488	European	NA	3301	HG19/GRCh37	NA	Immune system	Protein	NA	NA	1	10534735	0	NA
prot-a-2247	Proenkephalin-A	NA	public	2018	Sun BB	NA	Males and Females	29875488	European	NA	3301	HG19/GRCh37	NA	Immune system	Protein	NA	NA	1	10534735	0	NA
prot-a-996	Protein eva-1 homolog C	NA	public	2018	Sun BB	NA	Males and Females	29875488	European	NA	3301	HG19/GRCh37	NA	Immune system	Protein	NA	NA	1	10534735	0	NA
prot-a-2932	Serine/threonine-protein kinase TBK1	NA	public	2018	Sun BB	NA	Males and Females	29875488	European	NA	3301	HG19/GRCh37	NA	Immune system	Protein	NA	NA	1	10534735	0	NA
prot-a-1097	Fibroblast growth factor 7	NA	public	2018	Sun BB	NA	Males and Females	29875488	European	NA	3301	HG19/GRCh37	NA	Immune system	Protein	NA	NA	1	10534735	0	NA
prot-a-2853	Alpha-N-acetylgalactosaminide alpha-2,6-sialyltransferase 2	NA	public	2018	Sun BB	NA	Males and Females	29875488	European	NA	3301	HG19/GRCh37	NA	Immune system	Protein	NA	NA	1	10534735	0	NA
prot-a-2373	Protein kinase C zeta type	NA	public	2018	Sun BB	NA	Males and Females	29875488	European	NA	3301	HG19/GRCh37	NA	Immune system	Protein	NA	NA	1	10534735	0	NA
prot-c-3216_2_2	PIGR	NA	public	2019	Suhre K	NA	Males and Females	28240269	European	NA	NA	HG19/GRCh37	NA	Continuous	NA	EFO_0007937	name=Polymeric immunoglobulin receptor; chr=1; start=206928518; end=206946466; entrez=5284; uniprot=P01833	1	501428	0	NA
prot-a-458	CD70 antigen	NA	public	2018	Sun BB	NA	Males and Females	29875488	European	NA	3301	HG19/GRCh37	NA	Immune system	Protein	NA	NA	1	10534735	0	NA
prot-a-1998	Nicotinamide phosphoribosyltransferase	NA	public	2018	Sun BB	NA	Males and Females	29875488	European	NA	3301	HG19/GRCh37	NA	Immune system	Protein	NA	NA	1	10534735	0	NA
prot-c-2612_5_2	eIF-5	NA	public	2019	Suhre K	NA	Males and Females	28240269	European	NA	NA	HG19/GRCh37	NA	Continuous	NA	EFO_0007937	name=Eukaryotic translation initiation factor 5; chr=14; start=103333544; end=103345025; entrez=1983; uniprot=P55010	1	501428	0	NA
prot-a-1085	Flap endonuclease 1	NA	public	2018	Sun BB	NA	Males and Females	29875488	European	NA	3301	HG19/GRCh37	NA	Immune system	Protein	NA	NA	1	10534735	0	NA
prot-a-2650	Adseverin	NA	public	2018	Sun BB	NA	Males and Females	29875488	European	NA	3301	HG19/GRCh37	NA	Immune system	Protein	NA	NA	1	10534735	0	NA
prot-c-5029_3_1	SEPR	NA	public	2019	Suhre K	NA	Males and Females	28240269	European	NA	NA	HG19/GRCh37	NA	Continuous	NA	EFO_0007937	name=Seprase; chr=2; start=162170684; end=162245151; entrez=2191; uniprot=Q12884	1	501428	0	NA
prot-a-51	Adenylosuccinate synthetase isozyme 2	NA	public	2018	Sun BB	NA	Males and Females	29875488	European	NA	3301	HG19/GRCh37	NA	Immune system	Protein	NA	NA	1	10534735	0	NA
prot-a-2444	Receptor-type tyrosine-protein phosphatase H	NA	public	2018	Sun BB	NA	Males and Females	29875488	European	NA	3301	HG19/GRCh37	NA	Immune system	Protein	NA	NA	1	10534735	0	NA
prot-a-1988	Mitotic-spindle organizing protein 1	NA	public	2018	Sun BB	NA	Males and Females	29875488	European	NA	3301	HG19/GRCh37	NA	Immune system	Protein	NA	NA	1	10534735	0	NA
prot-a-1351	High mobility group protein B1	NA	public	2018	Sun BB	NA	Males and Females	29875488	European	NA	3301	HG19/GRCh37	NA	Immune system	Protein	NA	NA	1	10534735	0	NA
prot-a-1153	Alpha-(1,3)-fucosyltransferase 5	NA	public	2018	Sun BB	NA	Males and Females	29875488	European	NA	3301	HG19/GRCh37	NA	Immune system	Protein	NA	NA	1	10534735	0	NA
prot-a-515	Ceramide synthase 5	NA	public	2018	Sun BB	NA	Males and Females	29875488	European	NA	3301	HG19/GRCh37	NA	Immune system	Protein	NA	NA	1	10534735	0	NA
prot-a-112	AP-4 complex subunit mu-1	NA	public	2018	Sun BB	NA	Males and Females	29875488	European	NA	3301	HG19/GRCh37	NA	Immune system	Protein	NA	NA	1	10534735	0	NA
prot-a-1028	Protein FAM163B	NA	public	2018	Sun BB	NA	Males and Females	29875488	European	NA	3301	HG19/GRCh37	NA	Immune system	Protein	NA	NA	1	10534735	0	NA
prot-a-1247	Glypican-5	NA	public	2018	Sun BB	NA	Males and Females	29875488	European	NA	3301	HG19/GRCh37	NA	Immune system	Protein	NA	NA	1	10534735	0	NA
prot-a-1420	Interferon alpha-14	NA	public	2018	Sun BB	NA	Males and Females	29875488	European	NA	3301	HG19/GRCh37	NA	Immune system	Protein	NA	NA	1	10534735	0	NA
prot-a-2071	Epididymal secretory protein E1	NA	public	2018	Sun BB	NA	Males and Females	29875488	European	NA	3301	HG19/GRCh37	NA	Immune system	Protein	NA	NA	1	10534735	0	NA
prot-c-5085_18_3	IL-20 Ra	NA	public	2019	Suhre K	NA	Males and Females	28240269	European	NA	NA	HG19/GRCh37	NA	Continuous	NA	EFO_0007937	name=Interleukin-20 receptor subunit alpha; chr=6; start=136999971; end=137045180; entrez=53832; uniprot=Q9UHF4	1	501428	0	NA
prot-a-2208	Proliferating cell nuclear antigen	NA	public	2018	Sun BB	NA	Males and Females	29875488	European	NA	3301	HG19/GRCh37	NA	Immune system	Protein	NA	NA	1	10534735	0	NA
prot-a-3023	Transmembrane protease serine 11B	NA	public	2018	Sun BB	NA	Males and Females	29875488	European	NA	3301	HG19/GRCh37	NA	Immune system	Protein	NA	NA	1	10534735	0	NA
prot-a-1273	Gremlin-1	NA	public	2018	Sun BB	NA	Males and Females	29875488	European	NA	3301	HG19/GRCh37	NA	Immune system	Protein	NA	NA	1	10534735	0	NA
prot-c-2888_49_2	C7	NA	public	2019	Suhre K	NA	Males and Females	28240269	European	NA	NA	HG19/GRCh37	NA	Continuous	NA	EFO_0007937	name=Complement component C7; chr=5; start=40909252; end=40982939; entrez=730; uniprot=P10643	1	501428	0	NA
prot-a-887	Tumor necrosis factor receptor superfamily member 27	NA	public	2018	Sun BB	NA	Males and Females	29875488	European	NA	3301	HG19/GRCh37	NA	Immune system	Protein	NA	NA	1	10534735	0	NA
prot-a-1009	Coagulation Factor VIII	NA	public	2018	Sun BB	NA	Males and Females	29875488	European	NA	3301	HG19/GRCh37	NA	Immune system	Protein	NA	NA	1	10534735	0	NA
prot-a-2715	SH2 domain-containing protein 1A	NA	public	2018	Sun BB	NA	Males and Females	29875488	European	NA	3301	HG19/GRCh37	NA	Immune system	Protein	NA	NA	1	10534735	0	NA
prot-a-2177	Pappalysin-1	NA	public	2018	Sun BB	NA	Males and Females	29875488	European	NA	3301	HG19/GRCh37	NA	Immune system	Protein	NA	NA	1	10534735	0	NA
prot-a-3027	Transmembrane and ubiquitin-like domain-containing protein 2	NA	public	2018	Sun BB	NA	Males and Females	29875488	European	NA	3301	HG19/GRCh37	NA	Immune system	Protein	NA	NA	1	10534735	0	NA
prot-a-765	DDB1- and CUL4-associated factor 5	NA	public	2018	Sun BB	NA	Males and Females	29875488	European	NA	3301	HG19/GRCh37	NA	Immune system	Protein	NA	NA	1	10534735	0	NA
prot-a-2368	cAMP-dependent protein kinase type I-beta regulatory subunit	NA	public	2018	Sun BB	NA	Males and Females	29875488	European	NA	3301	HG19/GRCh37	NA	Immune system	Protein	NA	NA	1	10534735	0	NA
prot-a-1239	RAB6-interacting golgin	NA	public	2018	Sun BB	NA	Males and Females	29875488	European	NA	3301	HG19/GRCh37	NA	Immune system	Protein	NA	NA	1	10534735	0	NA
prot-a-202	Potassium-transporting ATPase subunit beta	NA	public	2018	Sun BB	NA	Males and Females	29875488	European	NA	3301	HG19/GRCh37	NA	Immune system	Protein	NA	NA	1	10534735	0	NA
prot-c-3471_49_1	STK16	NA	public	2019	Suhre K	NA	Males and Females	28240269	European	NA	NA	HG19/GRCh37	NA	Continuous	NA	EFO_0007937	name=Serine/threonine-protein kinase 16; chr=2; start=219245455; end=219250337; entrez=8576; uniprot=O75716	1	501428	0	NA
prot-a-2772	Mothers against decapentaplegic homolog 4	NA	public	2018	Sun BB	NA	Males and Females	29875488	European	NA	3301	HG19/GRCh37	NA	Immune system	Protein	NA	NA	1	10534735	0	NA
prot-c-4891_50_1	Glucagon	NA	public	2019	Suhre K	NA	Males and Females	28240269	European	NA	NA	HG19/GRCh37	NA	Continuous	NA	EFO_0007937	name=Glucagon; chr=2; start=162142873; end=162152404; entrez=2641; uniprot=P01275	1	501428	0	NA
prot-a-1366	Heterogeneous nuclear ribonucleoprotein K	NA	public	2018	Sun BB	NA	Males and Females	29875488	European	NA	3301	HG19/GRCh37	NA	Immune system	Protein	NA	NA	1	10534735	0	NA
prot-a-1857	Matrilin-2	NA	public	2018	Sun BB	NA	Males and Females	29875488	European	NA	3301	HG19/GRCh37	NA	Immune system	Protein	NA	NA	1	10534735	0	NA
prot-c-4543_65_2	CONA1	NA	public	2019	Suhre K	NA	Males and Females	28240269	European	NA	NA	HG19/GRCh37	NA	Continuous	NA	EFO_0007937	name=Collagen alpha-1(XXIII) chain; chr=5; start=178237618; end=178590555; entrez=91522; uniprot=Q86Y22	1	501428	0	NA
prot-a-2486	DNA repair protein RAD51 homolog 4	NA	public	2018	Sun BB	NA	Males and Females	29875488	European	NA	3301	HG19/GRCh37	NA	Immune system	Protein	NA	NA	1	10534735	0	NA
prot-a-2881	Stathmin-4	NA	public	2018	Sun BB	NA	Males and Females	29875488	European	NA	3301	HG19/GRCh37	NA	Immune system	Protein	NA	NA	1	10534735	0	NA
prot-a-1021	Protein FAM107B	NA	public	2018	Sun BB	NA	Males and Females	29875488	European	NA	3301	HG19/GRCh37	NA	Immune system	Protein	NA	NA	1	10534735	0	NA
prot-a-1882	Hepatocyte growth factor receptor	NA	public	2018	Sun BB	NA	Males and Females	29875488	European	NA	3301	HG19/GRCh37	NA	Immune system	Protein	NA	NA	1	10534735	0	NA
prot-c-5262_57_3	BCAR3	NA	public	2019	Suhre K	NA	Males and Females	28240269	European	NA	NA	HG19/GRCh37	NA	Continuous	NA	EFO_0007937	name=Breast cancer anti-estrogen resistance protein 3; chr=1; start=93561786; end=93847150; entrez=8412; uniprot=O75815	1	501428	0	NA
prot-a-1758	Lamin-B1	NA	public	2018	Sun BB	NA	Males and Females	29875488	European	NA	3301	HG19/GRCh37	NA	Immune system	Protein	NA	NA	1	10534735	0	NA
prot-a-640	Cytochrome c oxidase subunit 7A1, mitochondrial	NA	public	2018	Sun BB	NA	Males and Females	29875488	European	NA	3301	HG19/GRCh37	NA	Immune system	Protein	NA	NA	1	10534735	0	NA
prot-a-1036	BRISC complex subunit Abro1	NA	public	2018	Sun BB	NA	Males and Females	29875488	European	NA	3301	HG19/GRCh37	NA	Immune system	Protein	NA	NA	1	10534735	0	NA
prot-a-2862	Stabilin-1	NA	public	2018	Sun BB	NA	Males and Females	29875488	European	NA	3301	HG19/GRCh37	NA	Immune system	Protein	NA	NA	1	10534735	0	NA
prot-a-423	Cell surface glycoprotein CD200 receptor 1	NA	public	2018	Sun BB	NA	Males and Females	29875488	European	NA	3301	HG19/GRCh37	NA	Immune system	Protein	NA	NA	1	10534735	0	NA
prot-a-3158	UDP-glucuronosyltransferase 2A1	NA	public	2018	Sun BB	NA	Males and Females	29875488	European	NA	3301	HG19/GRCh37	NA	Immune system	Protein	NA	NA	1	10534735	0	NA
prot-a-2316	Purine nucleoside phosphorylase	NA	public	2018	Sun BB	NA	Males and Females	29875488	European	NA	3301	HG19/GRCh37	NA	Immune system	Protein	NA	NA	1	10534735	0	NA
prot-a-2865	Signal-transducing adaptor protein 1	NA	public	2018	Sun BB	NA	Males and Females	29875488	European	NA	3301	HG19/GRCh37	NA	Immune system	Protein	NA	NA	1	10534735	0	NA
prot-a-320	Bombesin receptor-activated protein C6orf89	NA	public	2018	Sun BB	NA	Males and Females	29875488	European	NA	3301	HG19/GRCh37	NA	Immune system	Protein	NA	NA	1	10534735	0	NA
prot-a-2945	Teneurin-3	NA	public	2018	Sun BB	NA	Males and Females	29875488	European	NA	3301	HG19/GRCh37	NA	Immune system	Protein	NA	NA	1	10534735	0	NA
prot-a-2051	Magnesium transporter NIPA4	NA	public	2018	Sun BB	NA	Males and Females	29875488	European	NA	3301	HG19/GRCh37	NA	Immune system	Protein	NA	NA	1	10534735	0	NA
prot-a-1818	Lysophospholipase-like protein 1	NA	public	2018	Sun BB	NA	Males and Females	29875488	European	NA	3301	HG19/GRCh37	NA	Immune system	Protein	NA	NA	1	10534735	0	NA
prot-a-785	Beta-defensin 107	NA	public	2018	Sun BB	NA	Males and Females	29875488	European	NA	3301	HG19/GRCh37	NA	Immune system	Protein	NA	NA	1	10534735	0	NA
prot-a-2048	NHP2-like protein 1	NA	public	2018	Sun BB	NA	Males and Females	29875488	European	NA	3301	HG19/GRCh37	NA	Immune system	Protein	NA	NA	1	10534735	0	NA
prot-a-2238	p53 and DNA damage-regulated protein 1	NA	public	2018	Sun BB	NA	Males and Females	29875488	European	NA	3301	HG19/GRCh37	NA	Immune system	Protein	NA	NA	1	10534735	0	NA
prot-c-4297_62_3	Spondin-1	NA	public	2019	Suhre K	NA	Males and Females	28240269	European	NA	NA	HG19/GRCh37	NA	Continuous	NA	EFO_0007937	name=Spondin-1; chr=11; start=13962689; end=14267884; entrez=10418; uniprot=Q9HCB6	1	501428	0	NA
prot-a-3103	Tumor susceptibility gene 101 protein	NA	public	2018	Sun BB	NA	Males and Females	29875488	European	NA	3301	HG19/GRCh37	NA	Immune system	Protein	NA	NA	1	10534735	0	NA
prot-a-2810	SPARC-like protein 1	NA	public	2018	Sun BB	NA	Males and Females	29875488	European	NA	3301	HG19/GRCh37	NA	Immune system	Protein	NA	NA	1	10534735	0	NA
prot-a-3256	E3 ubiquitin-protein ligase ZFP91	NA	public	2018	Sun BB	NA	Males and Females	29875488	European	NA	3301	HG19/GRCh37	NA	Immune system	Protein	NA	NA	1	10534735	0	NA
prot-a-1359	Hepatocyte nuclear factor 1-alpha	NA	public	2018	Sun BB	NA	Males and Females	29875488	European	NA	3301	HG19/GRCh37	NA	Immune system	Protein	NA	NA	1	10534735	0	NA
prot-a-1819	LysM and putative peptidoglycan-binding domain-containing protein 3	NA	public	2018	Sun BB	NA	Males and Females	29875488	European	NA	3301	HG19/GRCh37	NA	Immune system	Protein	NA	NA	1	10534735	0	NA
prot-c-2714_78_2	EMAP-2	NA	public	2019	Suhre K	NA	Males and Females	28240269	European	NA	NA	HG19/GRCh37	NA	Continuous	NA	EFO_0007937	name=Endothelial monocyte-activating polypeptide 2; chr=4; start=106315544; end=106349226; entrez=9255; uniprot=Q12904	1	501428	0	NA
prot-a-605	Ciliary neurotrophic factor receptor subunit alpha	NA	public	2018	Sun BB	NA	Males and Females	29875488	European	NA	3301	HG19/GRCh37	NA	Immune system	Protein	NA	NA	1	10534735	0	NA
prot-a-3004	Transmembrane protein 190	NA	public	2018	Sun BB	NA	Males and Females	29875488	European	NA	3301	HG19/GRCh37	NA	Immune system	Protein	NA	NA	1	10534735	0	NA
prot-a-2877	Serine/threonine-protein kinase 16	NA	public	2018	Sun BB	NA	Males and Females	29875488	European	NA	3301	HG19/GRCh37	NA	Immune system	Protein	NA	NA	1	10534735	0	NA
prot-c-3636_37_4	OLR1	NA	public	2019	Suhre K	NA	Males and Females	28240269	European	NA	NA	HG19/GRCh37	NA	Continuous	NA	EFO_0007937	name=Oxidized low-density lipoprotein receptor 1; chr=12; start=10158301; end=10172138; entrez=4973; uniprot=P78380	1	501428	0	NA
prot-a-783	Beta-defensin 105	NA	public	2018	Sun BB	NA	Males and Females	29875488	European	NA	3301	HG19/GRCh37	NA	Immune system	Protein	NA	NA	1	10534735	0	NA
prot-a-1205	ADP-ribosylation factor-binding protein GGA1	NA	public	2018	Sun BB	NA	Males and Females	29875488	European	NA	3301	HG19/GRCh37	NA	Immune system	Protein	NA	NA	1	10534735	0	NA
prot-a-2718	SHC-transforming protein 2	NA	public	2018	Sun BB	NA	Males and Females	29875488	European	NA	3301	HG19/GRCh37	NA	Immune system	Protein	NA	NA	1	10534735	0	NA
prot-a-949	AP-4 complex accessory subunit tepsin	NA	public	2018	Sun BB	NA	Males and Females	29875488	European	NA	3301	HG19/GRCh37	NA	Immune system	Protein	NA	NA	1	10534735	0	NA
prot-a-2016	Natural cytotoxicity triggering receptor 3	NA	public	2018	Sun BB	NA	Males and Females	29875488	European	NA	3301	HG19/GRCh37	NA	Immune system	Protein	NA	NA	1	10534735	0	NA
prot-c-4769_10_3	Olfactomedin-4	NA	public	2019	Suhre K	NA	Males and Females	28240269	European	NA	NA	HG19/GRCh37	NA	Continuous	NA	EFO_0007937	name=Olfactomedin-4; chr=13; start=53028759; end=53052057; entrez=10562; uniprot=Q6UX06	1	501428	0	NA
prot-a-770	mRNA-decapping enzyme 1A	NA	public	2018	Sun BB	NA	Males and Females	29875488	European	NA	3301	HG19/GRCh37	NA	Immune system	Protein	NA	NA	1	10534735	0	NA
prot-c-4276_10_2	prostatic binding protein	NA	public	2019	Suhre K	NA	Males and Females	28240269	European	NA	NA	HG19/GRCh37	NA	Continuous	NA	EFO_0007937	name=Phosphatidylethanolamine-binding protein 1; chr=12; start=118135858; end=118145584; entrez=5037; uniprot=P30086	1	501428	0	NA
prot-a-2390	Trypsin-1	NA	public	2018	Sun BB	NA	Males and Females	29875488	European	NA	3301	HG19/GRCh37	NA	Immune system	Protein	NA	NA	1	10534735	0	NA
prot-c-3902_21_2	SKP1	NA	public	2019	Suhre K	NA	Males and Females	28240269	European	NA	NA	HG19/GRCh37	NA	Continuous	NA	EFO_0007937	name=S-phase kinase-associated protein 1; chr=5; start=134148935; end=134177038; entrez=6500; uniprot=P63208	1	501428	0	NA
prot-a-1839	MANSC domain-containing protein 4	NA	public	2018	Sun BB	NA	Males and Females	29875488	European	NA	3301	HG19/GRCh37	NA	Immune system	Protein	NA	NA	1	10534735	0	NA
prot-a-2894	Sulfotransferase 4A1	NA	public	2018	Sun BB	NA	Males and Females	29875488	European	NA	3301	HG19/GRCh37	NA	Immune system	Protein	NA	NA	1	10534735	0	NA
prot-a-860	Dipeptidyl peptidase 2	NA	public	2018	Sun BB	NA	Males and Females	29875488	European	NA	3301	HG19/GRCh37	NA	Immune system	Protein	NA	NA	1	10534735	0	NA
prot-c-2794_60_2	SOD	NA	public	2019	Suhre K	NA	Males and Females	28240269	European	NA	NA	HG19/GRCh37	NA	Continuous	NA	EFO_0007937	name=Superoxide dismutase [Cu-Zn]; chr=21; start=31659622; end=31668931; entrez=6647; uniprot=P00441	1	501428	0	NA
prot-a-1938	C-type mannose receptor 2	NA	public	2018	Sun BB	NA	Males and Females	29875488	European	NA	3301	HG19/GRCh37	NA	Immune system	Protein	NA	NA	1	10534735	0	NA
prot-a-1527	Interleukin-36 beta	NA	public	2018	Sun BB	NA	Males and Females	29875488	European	NA	3301	HG19/GRCh37	NA	Immune system	Protein	NA	NA	1	10534735	0	NA
prot-a-2669	Semaphorin-3A	NA	public	2018	Sun BB	NA	Males and Females	29875488	European	NA	3301	HG19/GRCh37	NA	Immune system	Protein	NA	NA	1	10534735	0	NA
prot-a-2762	Orphan sodium- and chloride-dependent neurotransmitter transporter NTT5	NA	public	2018	Sun BB	NA	Males and Females	29875488	European	NA	3301	HG19/GRCh37	NA	Immune system	Protein	NA	NA	1	10534735	0	NA
prot-a-1558	Insulin	NA	public	2018	Sun BB	NA	Males and Females	29875488	European	NA	3301	HG19/GRCh37	NA	Immune system	Protein	NA	NA	1	10534735	0	NA
prot-a-1255	Transmembrane glycoprotein NMB	NA	public	2018	Sun BB	NA	Males and Females	29875488	European	NA	3301	HG19/GRCh37	NA	Immune system	Protein	NA	NA	1	10534735	0	NA
prot-a-2510	Reticulocalbin-2	NA	public	2018	Sun BB	NA	Males and Females	29875488	European	NA	3301	HG19/GRCh37	NA	Immune system	Protein	NA	NA	1	10534735	0	NA
prot-a-1870	Malate dehydrogenase, cytoplasmic	NA	public	2018	Sun BB	NA	Males and Females	29875488	European	NA	3301	HG19/GRCh37	NA	Immune system	Protein	NA	NA	1	10534735	0	NA
prot-a-1712	Plastin-2	NA	public	2018	Sun BB	NA	Males and Females	29875488	European	NA	3301	HG19/GRCh37	NA	Immune system	Protein	NA	NA	1	10534735	0	NA
prot-a-1477	Interleukin-15 receptor subunit alpha	NA	public	2018	Sun BB	NA	Males and Females	29875488	European	NA	3301	HG19/GRCh37	NA	Immune system	Protein	NA	NA	1	10534735	0	NA
prot-c-2441_2_4	FGF-10	NA	public	2019	Suhre K	NA	Males and Females	28240269	European	NA	NA	HG19/GRCh37	NA	Continuous	NA	EFO_0007937	name=Fibroblast growth factor 10; chr=5; start=44303544; end=44389706; entrez=2255; uniprot=O15520	1	501428	0	NA
prot-a-2484	UV excision repair protein RAD23 homolog B	NA	public	2018	Sun BB	NA	Males and Females	29875488	European	NA	3301	HG19/GRCh37	NA	Immune system	Protein	NA	NA	1	10534735	0	NA
prot-c-3729_16_2	Somatostatin-28	NA	public	2019	Suhre K	NA	Males and Females	28240269	European	NA	NA	HG19/GRCh37	NA	Continuous	NA	EFO_0007937	name=Somatostatin-28; chr=3; start=187668906; end=187670399; entrez=6750; uniprot=P61278	1	501428	0	NA
prot-c-4567_82_2	SH21A	NA	public	2019	Suhre K	NA	Males and Females	28240269	European	NA	NA	HG19/GRCh37	NA	Continuous	NA	EFO_0007937	name=SH2 domain-containing protein 1A; chr=X; start=124346344; end=124373155; entrez=4068; uniprot=O60880	1	501428	0	NA
prot-c-3054_3_2	Haptoglobin, Mixed Type	NA	public	2019	Suhre K	NA	Males and Females	28240269	European	NA	NA	HG19/GRCh37	NA	Continuous	NA	EFO_0007937	name=Haptoglobin; chr=16; start=72054592; end=72061055; entrez=3240; uniprot=P00738	1	501428	0	NA
prot-a-411	C-C motif chemokine 8	NA	public	2018	Sun BB	NA	Males and Females	29875488	European	NA	3301	HG19/GRCh37	NA	Immune system	Protein	NA	NA	1	10534735	0	NA
prot-a-1541	Interleukin-6 receptor subunit alpha	NA	public	2018	Sun BB	NA	Males and Females	29875488	European	NA	3301	HG19/GRCh37	NA	Immune system	Protein	NA	NA	1	10534735	0	NA
prot-a-1983	Histone H2A deubiquitinase MYSM1	NA	public	2018	Sun BB	NA	Males and Females	29875488	European	NA	3301	HG19/GRCh37	NA	Immune system	Protein	NA	NA	1	10534735	0	NA
prot-a-1096	Fibroblast growth factor 6	NA	public	2018	Sun BB	NA	Males and Females	29875488	European	NA	3301	HG19/GRCh37	NA	Immune system	Protein	NA	NA	1	10534735	0	NA
prot-a-1556	Inhibin beta C chain	NA	public	2018	Sun BB	NA	Males and Females	29875488	European	NA	3301	HG19/GRCh37	NA	Immune system	Protein	NA	NA	1	10534735	0	NA
prot-a-1711	Ligand-dependent nuclear receptor corepressor-like protein	NA	public	2018	Sun BB	NA	Males and Females	29875488	European	NA	3301	HG19/GRCh37	NA	Immune system	Protein	NA	NA	1	10534735	0	NA
prot-a-2152	Oxysterol-binding protein-related protein 11	NA	public	2018	Sun BB	NA	Males and Females	29875488	European	NA	3301	HG19/GRCh37	NA	Immune system	Protein	NA	NA	1	10534735	0	NA
prot-a-223	Transcription regulator protein BACH2	NA	public	2018	Sun BB	NA	Males and Females	29875488	European	NA	3301	HG19/GRCh37	NA	Immune system	Protein	NA	NA	1	10534735	0	NA
prot-a-1200	Glial fibrillary acidic protein	NA	public	2018	Sun BB	NA	Males and Females	29875488	European	NA	3301	HG19/GRCh37	NA	Immune system	Protein	NA	NA	1	10534735	0	NA
prot-a-3012	Transmembrane protein 52	NA	public	2018	Sun BB	NA	Males and Females	29875488	European	NA	3301	HG19/GRCh37	NA	Immune system	Protein	NA	NA	1	10534735	0	NA
prot-a-1023	Protein FAM134B	NA	public	2018	Sun BB	NA	Males and Females	29875488	European	NA	3301	HG19/GRCh37	NA	Immune system	Protein	NA	NA	1	10534735	0	NA
prot-a-400	Ck-beta-8-1	NA	public	2018	Sun BB	NA	Males and Females	29875488	European	NA	3301	HG19/GRCh37	NA	Immune system	Protein	NA	NA	1	10534735	0	NA
prot-c-2751_16_2	Azurocidin	NA	public	2019	Suhre K	NA	Males and Females	28240269	European	NA	NA	HG19/GRCh37	NA	Continuous	NA	EFO_0007937	name=Azurocidin; chr=19; start=825097; end=832018; entrez=566; uniprot=P20160	1	501428	0	NA
prot-a-818	Diablo homolog, mitochondrial	NA	public	2018	Sun BB	NA	Males and Females	29875488	European	NA	3301	HG19/GRCh37	NA	Immune system	Protein	NA	NA	1	10534735	0	NA
prot-a-617	Endostatin	NA	public	2018	Sun BB	NA	Males and Females	29875488	European	NA	3301	HG19/GRCh37	NA	Immune system	Protein	NA	NA	1	10534735	0	NA
prot-a-2963	Transforming growth factor beta-1-induced transcript 1 protein	NA	public	2018	Sun BB	NA	Males and Females	29875488	European	NA	3301	HG19/GRCh37	NA	Immune system	Protein	NA	NA	1	10534735	0	NA
prot-a-1173	N-acetylgalactosaminyltransferase 7	NA	public	2018	Sun BB	NA	Males and Females	29875488	European	NA	3301	HG19/GRCh37	NA	Immune system	Protein	NA	NA	1	10534735	0	NA
prot-a-2658	Signal peptidase complex catalytic subunit SEC11C	NA	public	2018	Sun BB	NA	Males and Females	29875488	European	NA	3301	HG19/GRCh37	NA	Immune system	Protein	NA	NA	1	10534735	0	NA
prot-c-3516_60_2	SDF-1	NA	public	2019	Suhre K	NA	Males and Females	28240269	European	NA	NA	HG19/GRCh37	NA	Continuous	NA	EFO_0007937	name=Stromal cell-derived factor 1; chr=10; start=44370165; end=44386493; entrez=6387; uniprot=P48061	1	501428	0	NA
prot-c-5343_74_3	CBPE	NA	public	2019	Suhre K	NA	Males and Females	28240269	European	NA	NA	HG19/GRCh37	NA	Continuous	NA	EFO_0007937	name=Carboxypeptidase E; chr=4; start=165361194; end=165498320; entrez=1363; uniprot=P16870	1	501428	0	NA
prot-a-1290	Glutathione S-transferase P	NA	public	2018	Sun BB	NA	Males and Females	29875488	European	NA	3301	HG19/GRCh37	NA	Immune system	Protein	NA	NA	1	10534735	0	NA
prot-a-3058	Tumor necrosis factor ligand superfamily member 15	NA	public	2018	Sun BB	NA	Males and Females	29875488	European	NA	3301	HG19/GRCh37	NA	Immune system	Protein	NA	NA	1	10534735	0	NA
prot-c-2637_77_2	Macrophage mannose receptor	NA	public	2019	Suhre K	NA	Males and Females	28240269	European	NA	NA	HG19/GRCh37	NA	Continuous	NA	EFO_0007937	name=Macrophage mannose receptor 1; chr=10; start=17809344; end=17911170; entrez=4360; uniprot=P22897	1	501428	0	NA
prot-a-2974	Thyroid hormone receptor alpha	NA	public	2018	Sun BB	NA	Males and Females	29875488	European	NA	3301	HG19/GRCh37	NA	Immune system	Protein	NA	NA	1	10534735	0	NA
prot-c-2827_23_2	Fractalkine/CX3CL-1	NA	public	2019	Suhre K	NA	Males and Females	28240269	European	NA	NA	HG19/GRCh37	NA	Continuous	NA	EFO_0007937	name=Fractalkine; chr=16; start=57372458; end=57385048; entrez=6376; uniprot=P78423	1	501428	0	NA
prot-c-4965_27_1	ATP synthase beta chain	NA	public	2019	Suhre K	NA	Males and Females	28240269	European	NA	NA	HG19/GRCh37	NA	Continuous	NA	EFO_0007937	name=ATP synthase subunit beta, mitochondrial; chr=12; start=56638175; end=56646068; entrez=506; uniprot=P06576	1	501428	0	NA
prot-a-1261	Protein GPR107	NA	public	2018	Sun BB	NA	Males and Females	29875488	European	NA	3301	HG19/GRCh37	NA	Immune system	Protein	NA	NA	1	10534735	0	NA
prot-a-2038	Neuralized-like protein 4	NA	public	2018	Sun BB	NA	Males and Females	29875488	European	NA	3301	HG19/GRCh37	NA	Immune system	Protein	NA	NA	1	10534735	0	NA
prot-a-372	Cerebellin-4	NA	public	2018	Sun BB	NA	Males and Females	29875488	European	NA	3301	HG19/GRCh37	NA	Immune system	Protein	NA	NA	1	10534735	0	NA
prot-a-793	Beta-defensin 119	NA	public	2018	Sun BB	NA	Males and Females	29875488	European	NA	3301	HG19/GRCh37	NA	Immune system	Protein	NA	NA	1	10534735	0	NA
prot-a-3048	Tumor necrosis factor receptor superfamily member 1B	NA	public	2018	Sun BB	NA	Males and Females	29875488	European	NA	3301	HG19/GRCh37	NA	Immune system	Protein	NA	NA	1	10534735	0	NA
prot-a-2369	Protein kinase C alpha type	NA	public	2018	Sun BB	NA	Males and Females	29875488	European	NA	3301	HG19/GRCh37	NA	Immune system	Protein	NA	NA	1	10534735	0	NA
prot-a-1669	NKG2-A/NKG2-B type II integral membrane protein	NA	public	2018	Sun BB	NA	Males and Females	29875488	European	NA	3301	HG19/GRCh37	NA	Immune system	Protein	NA	NA	1	10534735	0	NA
prot-c-2211_9_6	TIMP-1	NA	public	2019	Suhre K	NA	Males and Females	28240269	European	NA	NA	HG19/GRCh37	NA	Continuous	NA	EFO_0007937	name=Metalloproteinase inhibitor 1; chr=X; start=47582313; end=47586789; entrez=7076; uniprot=P01033	1	501428	0	NA
prot-a-2096	Pro-neuregulin-2, membrane-bound isoform	NA	public	2018	Sun BB	NA	Males and Females	29875488	European	NA	3301	HG19/GRCh37	NA	Immune system	Protein	NA	NA	1	10534735	0	NA
prot-a-207	Axin-2	NA	public	2018	Sun BB	NA	Males and Females	29875488	European	NA	3301	HG19/GRCh37	NA	Immune system	Protein	NA	NA	1	10534735	0	NA
prot-a-946	Ecto-NOX disulfide-thiol exchanger 2	NA	public	2018	Sun BB	NA	Males and Females	29875488	European	NA	3301	HG19/GRCh37	NA	Immune system	Protein	NA	NA	1	10534735	0	NA
prot-a-2234	Protein disulfide-isomerase-like protein of the testis	NA	public	2018	Sun BB	NA	Males and Females	29875488	European	NA	3301	HG19/GRCh37	NA	Immune system	Protein	NA	NA	1	10534735	0	NA
prot-a-1949	Beta-microseminoprotein	NA	public	2018	Sun BB	NA	Males and Females	29875488	European	NA	3301	HG19/GRCh37	NA	Immune system	Protein	NA	NA	1	10534735	0	NA
prot-a-1179	Vitamin D-binding protein	NA	public	2018	Sun BB	NA	Males and Females	29875488	European	NA	3301	HG19/GRCh37	NA	Immune system	Protein	NA	NA	1	10534735	0	NA
prot-c-3220_40_2	RET	NA	public	2019	Suhre K	NA	Males and Females	28240269	European	NA	NA	HG19/GRCh37	NA	Continuous	NA	EFO_0007937	name=Proto-oncogene tyrosine-protein kinase receptor Ret; chr=10; start=43077027; end=43130351; entrez=5979; uniprot=P07949	1	501428	0	NA
prot-a-123	Amyloid-like protein 2	NA	public	2018	Sun BB	NA	Males and Females	29875488	European	NA	3301	HG19/GRCh37	NA	Immune system	Protein	NA	NA	1	10534735	0	NA
prot-a-1196	Growth/differentiation factor 5	NA	public	2018	Sun BB	NA	Males and Females	29875488	European	NA	3301	HG19/GRCh37	NA	Immune system	Protein	NA	NA	1	10534735	0	NA
prot-a-2683	Sentrin-specific protease 7	NA	public	2018	Sun BB	NA	Males and Females	29875488	European	NA	3301	HG19/GRCh37	NA	Immune system	Protein	NA	NA	1	10534735	0	NA
prot-a-2780	Acid sphingomyelinase-like phosphodiesterase 3a	NA	public	2018	Sun BB	NA	Males and Females	29875488	European	NA	3301	HG19/GRCh37	NA	Immune system	Protein	NA	NA	1	10534735	0	NA
prot-a-1454	Insulin growth factor-like family member 4	NA	public	2018	Sun BB	NA	Males and Females	29875488	European	NA	3301	HG19/GRCh37	NA	Immune system	Protein	NA	NA	1	10534735	0	NA
prot-c-3396_54_2	Renin	NA	public	2019	Suhre K	NA	Males and Females	28240269	European	NA	NA	HG19/GRCh37	NA	Continuous	NA	EFO_0007937	name=Renin; chr=1; start=204154819; end=204166322; entrez=5972; uniprot=P00797	1	501428	0	NA
prot-a-2237	PDZ and LIM domain protein 4	NA	public	2018	Sun BB	NA	Males and Females	29875488	European	NA	3301	HG19/GRCh37	NA	Immune system	Protein	NA	NA	1	10534735	0	NA
prot-a-1670	NKG2-E type II integral membrane protein	NA	public	2018	Sun BB	NA	Males and Females	29875488	European	NA	3301	HG19/GRCh37	NA	Immune system	Protein	NA	NA	1	10534735	0	NA
prot-a-1019	Fas apoptotic inhibitory molecule 3	NA	public	2018	Sun BB	NA	Males and Females	29875488	European	NA	3301	HG19/GRCh37	NA	Immune system	Protein	NA	NA	1	10534735	0	NA
prot-a-1924	Motor neuron and pancreas homeobox protein 1	NA	public	2018	Sun BB	NA	Males and Females	29875488	European	NA	3301	HG19/GRCh37	NA	Immune system	Protein	NA	NA	1	10534735	0	NA
prot-a-327	Carbonic anhydrase-related protein 10	NA	public	2018	Sun BB	NA	Males and Females	29875488	European	NA	3301	HG19/GRCh37	NA	Immune system	Protein	NA	NA	1	10534735	0	NA
prot-a-612	Cytochrome c oxidase assembly factor 3 homolog, mitochondrial	NA	public	2018	Sun BB	NA	Males and Females	29875488	European	NA	3301	HG19/GRCh37	NA	Immune system	Protein	NA	NA	1	10534735	0	NA
prot-a-1989	HemK methyltransferase family member 2	NA	public	2018	Sun BB	NA	Males and Females	29875488	European	NA	3301	HG19/GRCh37	NA	Immune system	Protein	NA	NA	1	10534735	0	NA
prot-a-3073	TOM1-like protein 1	NA	public	2018	Sun BB	NA	Males and Females	29875488	European	NA	3301	HG19/GRCh37	NA	Immune system	Protein	NA	NA	1	10534735	0	NA
prot-a-184	Histone-lysine N-methyltransferase ASH1L	NA	public	2018	Sun BB	NA	Males and Females	29875488	European	NA	3301	HG19/GRCh37	NA	Immune system	Protein	NA	NA	1	10534735	0	NA
prot-a-1584	Integrin alpha-V: beta-5 complex	NA	public	2018	Sun BB	NA	Males and Females	29875488	European	NA	3301	HG19/GRCh37	NA	Immune system	Protein	NA	NA	1	10534735	0	NA
prot-a-172	Arylsulfatase B	NA	public	2018	Sun BB	NA	Males and Females	29875488	European	NA	3301	HG19/GRCh37	NA	Immune system	Protein	NA	NA	1	10534735	0	NA
prot-c-3519_3_2	TARC	NA	public	2019	Suhre K	NA	Males and Females	28240269	European	NA	NA	HG19/GRCh37	NA	Continuous	NA	EFO_0007937	name=C-C motif chemokine 17; chr=16; start=57404767; end=57416062; entrez=6361; uniprot=Q92583	1	501428	0	NA
prot-a-272	BRICHOS domain-containing protein 5	NA	public	2018	Sun BB	NA	Males and Females	29875488	European	NA	3301	HG19/GRCh37	NA	Immune system	Protein	NA	NA	1	10534735	0	NA
prot-a-50	beta-adrenergic receptor kinase 1	NA	public	2018	Sun BB	NA	Males and Females	29875488	European	NA	3301	HG19/GRCh37	NA	Immune system	Protein	NA	NA	1	10534735	0	NA
prot-a-3165	Protein unc-13 homolog A	NA	public	2018	Sun BB	NA	Males and Females	29875488	European	NA	3301	HG19/GRCh37	NA	Immune system	Protein	NA	NA	1	10534735	0	NA
prot-a-1438	Interferon omega-1	NA	public	2018	Sun BB	NA	Males and Females	29875488	European	NA	3301	HG19/GRCh37	NA	Immune system	Protein	NA	NA	1	10534735	0	NA
prot-a-634	COMM domain-containing protein 7	NA	public	2018	Sun BB	NA	Males and Females	29875488	European	NA	3301	HG19/GRCh37	NA	Immune system	Protein	NA	NA	1	10534735	0	NA
prot-a-1318	Hydroxycarboxylic acid receptor 2	NA	public	2018	Sun BB	NA	Males and Females	29875488	European	NA	3301	HG19/GRCh37	NA	Immune system	Protein	NA	NA	1	10534735	0	NA
prot-c-4771_10_3	ASM3A	NA	public	2019	Suhre K	NA	Males and Females	28240269	European	NA	NA	HG19/GRCh37	NA	Continuous	NA	EFO_0007937	name=Acid sphingomyelinase-like phosphodiesterase 3a; chr=6; start=122789049; end=122809720; entrez=10924; uniprot=Q92484	1	501428	0	NA
prot-a-2665	E-selectin	NA	public	2018	Sun BB	NA	Males and Females	29875488	European	NA	3301	HG19/GRCh37	NA	Immune system	Protein	NA	NA	1	10534735	0	NA
prot-a-2382	Prokineticin-1	NA	public	2018	Sun BB	NA	Males and Females	29875488	European	NA	3301	HG19/GRCh37	NA	Immune system	Protein	NA	NA	1	10534735	0	NA
prot-c-5383_14_3	BAFF Receptor	NA	public	2019	Suhre K	NA	Males and Females	28240269	European	NA	NA	HG19/GRCh37	NA	Continuous	NA	EFO_0007937	name=Tumor necrosis factor receptor superfamily member 13C; chr=22; start=41922023; end=41926818; entrez=115650; uniprot=Q96RJ3	1	501428	0	NA
prot-a-2874	Stanniocalcin-2	NA	public	2018	Sun BB	NA	Males and Females	29875488	European	NA	3301	HG19/GRCh37	NA	Immune system	Protein	NA	NA	1	10534735	0	NA
prot-a-49	ADP-dependent glucokinase	NA	public	2018	Sun BB	NA	Males and Females	29875488	European	NA	3301	HG19/GRCh37	NA	Immune system	Protein	NA	NA	1	10534735	0	NA
prot-a-2250	Peroxisomal targeting signal 1 receptor	NA	public	2018	Sun BB	NA	Males and Females	29875488	European	NA	3301	HG19/GRCh37	NA	Immune system	Protein	NA	NA	1	10534735	0	NA
prot-a-3192	Guanine nucleotide exchange factor VAV3	NA	public	2018	Sun BB	NA	Males and Females	29875488	European	NA	3301	HG19/GRCh37	NA	Immune system	Protein	NA	NA	1	10534735	0	NA
prot-a-2831	Sepiapterin reductase	NA	public	2018	Sun BB	NA	Males and Females	29875488	European	NA	3301	HG19/GRCh37	NA	Immune system	Protein	NA	NA	1	10534735	0	NA
prot-c-3400_49_2	TBK1	NA	public	2019	Suhre K	NA	Males and Females	28240269	European	NA	NA	HG19/GRCh37	NA	Continuous	NA	EFO_0007937	name=Serine/threonine-protein kinase TBK1; chr=12; start=64451880; end=64502108; entrez=29110; uniprot=Q9UHD2	1	501428	0	NA
prot-a-2829	Spondin-1	NA	public	2018	Sun BB	NA	Males and Females	29875488	European	NA	3301	HG19/GRCh37	NA	Immune system	Protein	NA	NA	1	10534735	0	NA
prot-a-2946	Teneurin-4	NA	public	2018	Sun BB	NA	Males and Females	29875488	European	NA	3301	HG19/GRCh37	NA	Immune system	Protein	NA	NA	1	10534735	0	NA
prot-a-12	Aggrecan core protein	NA	public	2018	Sun BB	NA	Males and Females	29875488	European	NA	3301	HG19/GRCh37	NA	Immune system	Protein	NA	NA	1	10534735	0	NA
prot-a-2220	cGMP-inhibited 3',5'-cyclic phosphodiesterase A	NA	public	2018	Sun BB	NA	Males and Females	29875488	European	NA	3301	HG19/GRCh37	NA	Immune system	Protein	NA	NA	1	10534735	0	NA
prot-a-1312	Hepatitis A virus cellular receptor 2	NA	public	2018	Sun BB	NA	Males and Females	29875488	European	NA	3301	HG19/GRCh37	NA	Immune system	Protein	NA	NA	1	10534735	0	NA
prot-a-2517	RELT-like protein 1	NA	public	2018	Sun BB	NA	Males and Females	29875488	European	NA	3301	HG19/GRCh37	NA	Immune system	Protein	NA	NA	1	10534735	0	NA
prot-a-182	Asialoglycoprotein receptor 1	NA	public	2018	Sun BB	NA	Males and Females	29875488	European	NA	3301	HG19/GRCh37	NA	Immune system	Protein	NA	NA	1	10534735	0	NA
prot-a-1216	D-glucuronyl C5-epimerase	NA	public	2018	Sun BB	NA	Males and Females	29875488	European	NA	3301	HG19/GRCh37	NA	Immune system	Protein	NA	NA	1	10534735	0	NA
prot-c-4992_49_1	GRN	NA	public	2019	Suhre K	NA	Males and Females	28240269	European	NA	NA	HG19/GRCh37	NA	Continuous	NA	EFO_0007937	name=Granulins; chr=17; start=44345246; end=44353102; entrez=2896; uniprot=P28799	1	501428	0	NA
prot-a-2934	T-box transcription factor TBX22	NA	public	2018	Sun BB	NA	Males and Females	29875488	European	NA	3301	HG19/GRCh37	NA	Immune system	Protein	NA	NA	1	10534735	0	NA
prot-c-4131_72_2	Fibronectin	NA	public	2019	Suhre K	NA	Males and Females	28240269	European	NA	NA	HG19/GRCh37	NA	Continuous	NA	EFO_0007937	name=Fibronectin; chr=2; start=215360440; end=215436172; entrez=2335; uniprot=P02751	1	501428	0	NA
prot-a-736	Fractalkine	NA	public	2018	Sun BB	NA	Males and Females	29875488	European	NA	3301	HG19/GRCh37	NA	Immune system	Protein	NA	NA	1	10534735	0	NA
prot-c-5316_54_3	Prothrombin	NA	public	2019	Suhre K	NA	Males and Females	28240269	European	NA	NA	HG19/GRCh37	NA	Continuous	NA	EFO_0007937	name=Prothrombin; chr=11; start=46719180; end=46739506; entrez=2147; uniprot=P00734	1	501428	0	NA
prot-a-830	Delta-like protein 1	NA	public	2018	Sun BB	NA	Males and Females	29875488	European	NA	3301	HG19/GRCh37	NA	Immune system	Protein	NA	NA	1	10534735	0	NA
prot-a-2005	Next to BRCA1 gene 1 protein	NA	public	2018	Sun BB	NA	Males and Females	29875488	European	NA	3301	HG19/GRCh37	NA	Immune system	Protein	NA	NA	1	10534735	0	NA
prot-a-981	Erythroid membrane-associated protein	NA	public	2018	Sun BB	NA	Males and Females	29875488	European	NA	3301	HG19/GRCh37	NA	Immune system	Protein	NA	NA	1	10534735	0	NA
prot-a-2339	Peptidyl-prolyl cis-trans isomerase A	NA	public	2018	Sun BB	NA	Males and Females	29875488	European	NA	3301	HG19/GRCh37	NA	Immune system	Protein	NA	NA	1	10534735	0	NA
prot-a-365	Cas scaffolding protein family member 4	NA	public	2018	Sun BB	NA	Males and Females	29875488	European	NA	3301	HG19/GRCh37	NA	Immune system	Protein	NA	NA	1	10534735	0	NA
prot-a-1407	DNA-binding protein inhibitor ID-1	NA	public	2018	Sun BB	NA	Males and Females	29875488	European	NA	3301	HG19/GRCh37	NA	Immune system	Protein	NA	NA	1	10534735	0	NA
prot-a-2162	Prolyl 4-hydroxylase subunit alpha-2	NA	public	2018	Sun BB	NA	Males and Females	29875488	European	NA	3301	HG19/GRCh37	NA	Immune system	Protein	NA	NA	1	10534735	0	NA
prot-a-246	Osteocalcin	NA	public	2018	Sun BB	NA	Males and Females	29875488	European	NA	3301	HG19/GRCh37	NA	Immune system	Protein	NA	NA	1	10534735	0	NA
prot-a-2340	Peptidyl-prolyl cis-trans isomerase B	NA	public	2018	Sun BB	NA	Males and Females	29875488	European	NA	3301	HG19/GRCh37	NA	Immune system	Protein	NA	NA	1	10534735	0	NA
prot-a-148	Rho GTPase-activating protein 25	NA	public	2018	Sun BB	NA	Males and Females	29875488	European	NA	3301	HG19/GRCh37	NA	Immune system	Protein	NA	NA	1	10534735	0	NA
prot-a-1585	Integrin beta-7	NA	public	2018	Sun BB	NA	Males and Females	29875488	European	NA	3301	HG19/GRCh37	NA	Immune system	Protein	NA	NA	1	10534735	0	NA
prot-a-2848	CMP-N-acetylneuraminate-beta-galactosamide-alpha-2,3-sialyltransferase 1	NA	public	2018	Sun BB	NA	Males and Females	29875488	European	NA	3301	HG19/GRCh37	NA	Immune system	Protein	NA	NA	1	10534735	0	NA
prot-a-2240	Pyridoxal phosphate phosphatase	NA	public	2018	Sun BB	NA	Males and Females	29875488	European	NA	3301	HG19/GRCh37	NA	Immune system	Protein	NA	NA	1	10534735	0	NA
prot-a-2621	Protein S100-A7	NA	public	2018	Sun BB	NA	Males and Females	29875488	European	NA	3301	HG19/GRCh37	NA	Immune system	Protein	NA	NA	1	10534735	0	NA
prot-a-2140	OCIA domain-containing protein 1	NA	public	2018	Sun BB	NA	Males and Females	29875488	European	NA	3301	HG19/GRCh37	NA	Immune system	Protein	NA	NA	1	10534735	0	NA
prot-c-3359_11_2	CDK8/cyclin C	NA	public	2019	Suhre K	NA	Males and Females	28240269	European	NA	NA	HG19/GRCh37	NA	Continuous	NA	EFO_0007937	name=Cyclin-dependent kinase 8:Cyclin-C complex; chr=13|6; start=26254104|99542380; end=26405238|99568973; entrez=1024|892; uniprot=P49336|P24863	1	501428	0	NA
prot-a-616	Collagen alpha-1(XV) chain	NA	public	2018	Sun BB	NA	Males and Females	29875488	European	NA	3301	HG19/GRCh37	NA	Immune system	Protein	NA	NA	1	10534735	0	NA
prot-a-2854	Alpha-N-acetylgalactosaminide alpha-2,6-sialyltransferase 3	NA	public	2018	Sun BB	NA	Males and Females	29875488	European	NA	3301	HG19/GRCh37	NA	Immune system	Protein	NA	NA	1	10534735	0	NA
prot-a-2516	Transcription factor RelB	NA	public	2018	Sun BB	NA	Males and Females	29875488	European	NA	3301	HG19/GRCh37	NA	Immune system	Protein	NA	NA	1	10534735	0	NA
prot-a-356	Calcyphosin-like protein	NA	public	2018	Sun BB	NA	Males and Females	29875488	European	NA	3301	HG19/GRCh37	NA	Immune system	Protein	NA	NA	1	10534735	0	NA
prot-a-1061	Fatty acid hydroxylase domain-containing protein 2	NA	public	2018	Sun BB	NA	Males and Females	29875488	European	NA	3301	HG19/GRCh37	NA	Immune system	Protein	NA	NA	1	10534735	0	NA
prot-c-2620_4_2	gp130, soluble	NA	public	2019	Suhre K	NA	Males and Females	28240269	European	NA	NA	HG19/GRCh37	NA	Continuous	NA	EFO_0007937	name=Interleukin-6 receptor subunit beta; chr=5; start=55935095; end=55994993; entrez=3572; uniprot=P40189	1	501428	0	NA
prot-c-4192_10_2	AK1A1	NA	public	2019	Suhre K	NA	Males and Females	28240269	European	NA	NA	HG19/GRCh37	NA	Continuous	NA	EFO_0007937	name=Alcohol dehydrogenase [NADP(+)]; chr=1; start=45550543; end=45570049; entrez=10327; uniprot=P14550	1	501428	0	NA
prot-a-1623	Kell blood group glycoprotein	NA	public	2018	Sun BB	NA	Males and Females	29875488	European	NA	3301	HG19/GRCh37	NA	Immune system	Protein	NA	NA	1	10534735	0	NA
prot-a-3208	V-set and immunoglobulin domain-containing protein 2	NA	public	2018	Sun BB	NA	Males and Females	29875488	European	NA	3301	HG19/GRCh37	NA	Immune system	Protein	NA	NA	1	10534735	0	NA
prot-a-2009	Neutrophil cytosol factor 2	NA	public	2018	Sun BB	NA	Males and Females	29875488	European	NA	3301	HG19/GRCh37	NA	Immune system	Protein	NA	NA	1	10534735	0	NA
prot-c-3438_10_2	FSTL3	NA	public	2019	Suhre K	NA	Males and Females	28240269	European	NA	NA	HG19/GRCh37	NA	Continuous	NA	EFO_0007937	name=Follistatin-related protein 3; chr=19; start=676365; end=683390; entrez=10272; uniprot=O95633	1	501428	0	NA
prot-a-1178	Guanylate-binding protein 6	NA	public	2018	Sun BB	NA	Males and Females	29875488	European	NA	3301	HG19/GRCh37	NA	Immune system	Protein	NA	NA	1	10534735	0	NA
prot-a-2742	SLAM family member 6	NA	public	2018	Sun BB	NA	Males and Females	29875488	European	NA	3301	HG19/GRCh37	NA	Immune system	Protein	NA	NA	1	10534735	0	NA
prot-a-263	Brother of CDO	NA	public	2018	Sun BB	NA	Males and Females	29875488	European	NA	3301	HG19/GRCh37	NA	Immune system	Protein	NA	NA	1	10534735	0	NA
prot-a-939	EMILIN-3	NA	public	2018	Sun BB	NA	Males and Females	29875488	European	NA	3301	HG19/GRCh37	NA	Immune system	Protein	NA	NA	1	10534735	0	NA
prot-a-2291	Secretory phospholipase A2 receptor	NA	public	2018	Sun BB	NA	Males and Females	29875488	European	NA	3301	HG19/GRCh37	NA	Immune system	Protein	NA	NA	1	10534735	0	NA
prot-c-3344_60_4	Antithrombin III	NA	public	2019	Suhre K	NA	Males and Females	28240269	European	NA	NA	HG19/GRCh37	NA	Continuous	NA	EFO_0007937	name=Antithrombin-III; chr=1; start=173903804; end=173917378; entrez=462; uniprot=P01008	1	501428	0	NA
prot-c-4547_59_2	FLRT1	NA	public	2019	Suhre K	NA	Males and Females	28240269	European	NA	NA	HG19/GRCh37	NA	Continuous	NA	EFO_0007937	name=Leucine-rich repeat transmembrane protein FLRT1; chr=11; start=64103188; end=64119173; entrez=23769; uniprot=Q9NZU1	1	501428	0	NA
prot-c-4437_56_3	ENTP5	NA	public	2019	Suhre K	NA	Males and Females	28240269	European	NA	NA	HG19/GRCh37	NA	Continuous	NA	EFO_0007937	name=Ectonucleoside triphosphate diphosphohydrolase 5; chr=14; start=73958010; end=74019399; entrez=957; uniprot=O75356	1	501428	0	NA
prot-c-3009_3_2	TGF-b R III	NA	public	2019	Suhre K	NA	Males and Females	28240269	European	NA	NA	HG19/GRCh37	NA	Continuous	NA	EFO_0007937	name=Transforming growth factor beta receptor type 3; chr=1; start=91680343; end=91906335; entrez=7049; uniprot=Q03167	1	501428	0	NA
prot-a-1336	HERV-H LTR-associating protein 2	NA	public	2018	Sun BB	NA	Males and Females	29875488	European	NA	3301	HG19/GRCh37	NA	Immune system	Protein	NA	NA	1	10534735	0	NA
prot-a-2232	Protein disulfide-isomerase A3	NA	public	2018	Sun BB	NA	Males and Females	29875488	European	NA	3301	HG19/GRCh37	NA	Immune system	Protein	NA	NA	1	10534735	0	NA
prot-c-5227_60_3	PDK1	NA	public	2019	Suhre K	NA	Males and Females	28240269	European	NA	NA	HG19/GRCh37	NA	Continuous	NA	EFO_0007937	name=[Pyruvate dehydrogenase (acetyl-transferring)] kinase isozyme 1, mitochondrial; chr=2; start=172555373; end=172608669; entrez=5163; uniprot=Q15118	1	501428	0	NA
prot-a-1663	Kallikrein-5	NA	public	2018	Sun BB	NA	Males and Females	29875488	European	NA	3301	HG19/GRCh37	NA	Immune system	Protein	NA	NA	1	10534735	0	NA
prot-a-2042	beta-nerve growth factor	NA	public	2018	Sun BB	NA	Males and Females	29875488	European	NA	3301	HG19/GRCh37	NA	Immune system	Protein	NA	NA	1	10534735	0	NA
prot-b-1	SRC proto-oncogene, non-receptor tyrosine kinase	NA	public	2018	Folkersen L	NA	Males and Females	28369058	European	NA	3394	HG19/GRCh37	NA	Immune system	Protein	NA	NA	1	5270646	0	NA
prot-b-39	hepatitis A virus cellular receptor 1	NA	public	2018	Folkersen L	NA	Males and Females	28369058	European	NA	3394	HG19/GRCh37	NA	Immune system	Protein	NA	NA	1	5270646	0	NA
prot-a-2556	Ribonuclease 4	NA	public	2018	Sun BB	NA	Males and Females	29875488	European	NA	3301	HG19/GRCh37	NA	Immune system	Protein	NA	NA	1	10534735	0	NA
prot-a-1429	Interferon gamma	NA	public	2018	Sun BB	NA	Males and Females	29875488	European	NA	3301	HG19/GRCh37	NA	Immune system	Protein	NA	NA	1	10534735	0	NA
prot-a-1504	Interleukin-1 receptor antagonist protein	NA	public	2018	Sun BB	NA	Males and Females	29875488	European	NA	3301	HG19/GRCh37	NA	Immune system	Protein	NA	NA	1	10534735	0	NA
prot-c-5128_53_3	SLAF6	NA	public	2019	Suhre K	NA	Males and Females	28240269	European	NA	NA	HG19/GRCh37	NA	Continuous	NA	EFO_0007937	name=SLAM family member 6; chr=1; start=160485030; end=160523262; entrez=114836; uniprot=Q96DU3	1	501428	0	NA
prot-a-559	Carbohydrate sulfotransferase 9	NA	public	2018	Sun BB	NA	Males and Females	29875488	European	NA	3301	HG19/GRCh37	NA	Immune system	Protein	NA	NA	1	10534735	0	NA
prot-a-1050	Protein FAM3B	NA	public	2018	Sun BB	NA	Males and Females	29875488	European	NA	3301	HG19/GRCh37	NA	Immune system	Protein	NA	NA	1	10534735	0	NA
prot-c-3026_5_2	Calpastatin	NA	public	2019	Suhre K	NA	Males and Females	28240269	European	NA	NA	HG19/GRCh37	NA	Continuous	NA	EFO_0007937	name=Calpastatin; chr=5; start=96525267; end=96779595; entrez=831; uniprot=P20810	1	501428	0	NA
prot-c-2201_17_6	Endostatin	NA	public	2019	Suhre K	NA	Males and Females	28240269	European	NA	NA	HG19/GRCh37	NA	Continuous	NA	EFO_0007937	name=Endostatin; chr=21; start=45405137; end=45513720; entrez=80781; uniprot=P39060	1	501428	0	NA
prot-a-2408	Pregnancy-specific beta-1-glycoprotein 9	NA	public	2018	Sun BB	NA	Males and Females	29875488	European	NA	3301	HG19/GRCh37	NA	Immune system	Protein	NA	NA	1	10534735	0	NA
prot-a-1607	Histone acetyltransferase KAT6A	NA	public	2018	Sun BB	NA	Males and Females	29875488	European	NA	3301	HG19/GRCh37	NA	Immune system	Protein	NA	NA	1	10534735	0	NA
prot-a-839	DnaJ homolog subfamily B member 14	NA	public	2018	Sun BB	NA	Males and Females	29875488	European	NA	3301	HG19/GRCh37	NA	Immune system	Protein	NA	NA	1	10534735	0	NA
prot-c-3822_54_2	MAPKAPK3	NA	public	2019	Suhre K	NA	Males and Females	28240269	European	NA	NA	HG19/GRCh37	NA	Continuous	NA	EFO_0007937	name=MAP kinase-activated protein kinase 3; chr=3; start=50611520; end=50649297; entrez=7867; uniprot=Q16644	1	501428	0	NA
prot-a-2968	Transforming growth factor beta receptor type 3	NA	public	2018	Sun BB	NA	Males and Females	29875488	European	NA	3301	HG19/GRCh37	NA	Immune system	Protein	NA	NA	1	10534735	0	NA
prot-a-2966	Transforming growth factor-beta-induced protein ig-h3	NA	public	2018	Sun BB	NA	Males and Females	29875488	European	NA	3301	HG19/GRCh37	NA	Immune system	Protein	NA	NA	1	10534735	0	NA
prot-a-705	Cystatin-F	NA	public	2018	Sun BB	NA	Males and Females	29875488	European	NA	3301	HG19/GRCh37	NA	Immune system	Protein	NA	NA	1	10534735	0	NA
prot-a-1791	Leucine-rich repeat serine/threonine-protein kinase 2	NA	public	2018	Sun BB	NA	Males and Females	29875488	European	NA	3301	HG19/GRCh37	NA	Immune system	Protein	NA	NA	1	10534735	0	NA
prot-b-23	interleukin 6 receptor	NA	public	2018	Folkersen L	NA	Males and Females	28369058	European	NA	3394	HG19/GRCh37	NA	Immune system	Protein	NA	NA	1	5270646	0	NA
prot-a-722	Cathepsin F	NA	public	2018	Sun BB	NA	Males and Females	29875488	European	NA	3301	HG19/GRCh37	NA	Immune system	Protein	NA	NA	1	10534735	0	NA
prot-a-2477	Ras-related protein Rab-39B	NA	public	2018	Sun BB	NA	Males and Females	29875488	European	NA	3301	HG19/GRCh37	NA	Immune system	Protein	NA	NA	1	10534735	0	NA
prot-c-4423_77_2	BCL2-like 1 protein	NA	public	2019	Suhre K	NA	Males and Females	28240269	European	NA	NA	HG19/GRCh37	NA	Continuous	NA	EFO_0007937	name=Bcl-2-like protein 1; chr=20; start=31664452; end=31723989; entrez=598; uniprot=Q07817	1	501428	0	NA
prot-a-1321	Hepatoma-derived growth factor-related protein 2	NA	public	2018	Sun BB	NA	Males and Females	29875488	European	NA	3301	HG19/GRCh37	NA	Immune system	Protein	NA	NA	1	10534735	0	NA
prot-a-1145	Follistatin-related protein 3	NA	public	2018	Sun BB	NA	Males and Females	29875488	European	NA	3301	HG19/GRCh37	NA	Immune system	Protein	NA	NA	1	10534735	0	NA
prot-a-350	Calcium/calmodulin-dependent protein kinase kinase 1	NA	public	2018	Sun BB	NA	Males and Females	29875488	European	NA	3301	HG19/GRCh37	NA	Immune system	Protein	NA	NA	1	10534735	0	NA
prot-c-2966_65_2	SCGF-beta	NA	public	2019	Suhre K	NA	Males and Females	28240269	European	NA	NA	HG19/GRCh37	NA	Continuous	NA	EFO_0007937	name=Stem Cell Growth Factor-beta; chr=19; start=50723329; end=50725718; entrez=6320; uniprot=Q9Y240	1	501428	0	NA
prot-a-3273	Zinc finger protein 415	NA	public	2018	Sun BB	NA	Males and Females	29875488	European	NA	3301	HG19/GRCh37	NA	Immune system	Protein	NA	NA	1	10534735	0	NA
prot-a-876	Dual specificity protein phosphatase 4	NA	public	2018	Sun BB	NA	Males and Females	29875488	European	NA	3301	HG19/GRCh37	NA	Immune system	Protein	NA	NA	1	10534735	0	NA
prot-a-2361	Prolargin	NA	public	2018	Sun BB	NA	Males and Females	29875488	European	NA	3301	HG19/GRCh37	NA	Immune system	Protein	NA	NA	1	10534735	0	NA
prot-a-3041	Tumor necrosis factor receptor superfamily member 13B	NA	public	2018	Sun BB	NA	Males and Females	29875488	European	NA	3301	HG19/GRCh37	NA	Immune system	Protein	NA	NA	1	10534735	0	NA
prot-a-2178	Bifunctional 3'-phosphoadenosine 5'-phosphosulfate synthase 1	NA	public	2018	Sun BB	NA	Males and Females	29875488	European	NA	3301	HG19/GRCh37	NA	Immune system	Protein	NA	NA	1	10534735	0	NA
prot-a-2443	Receptor-type tyrosine-protein phosphatase delta	NA	public	2018	Sun BB	NA	Males and Females	29875488	European	NA	3301	HG19/GRCh37	NA	Immune system	Protein	NA	NA	1	10534735	0	NA
prot-a-2904	Histone-lysine N-methyltransferase SUV420H2	NA	public	2018	Sun BB	NA	Males and Females	29875488	European	NA	3301	HG19/GRCh37	NA	Immune system	Protein	NA	NA	1	10534735	0	NA
prot-c-3289_19_2	Carbonic Anhydrase X	NA	public	2019	Suhre K	NA	Males and Females	28240269	European	NA	NA	HG19/GRCh37	NA	Continuous	NA	EFO_0007937	name=Carbonic anhydrase-related protein 10; chr=17; start=51630313; end=52160017; entrez=56934; uniprot=Q9NS85	1	501428	0	NA
prot-a-76	Aldehyde dehydrogenase family 3 member B1	NA	public	2018	Sun BB	NA	Males and Females	29875488	European	NA	3301	HG19/GRCh37	NA	Immune system	Protein	NA	NA	1	10534735	0	NA
prot-c-3583_54_1	Arylsulfatase A	NA	public	2019	Suhre K	NA	Males and Females	28240269	European	NA	NA	HG19/GRCh37	NA	Continuous	NA	EFO_0007937	name=Arylsulfatase A; chr=22; start=50622754; end=50628173; entrez=410; uniprot=P15289	1	501428	0	NA
prot-a-2628	Diamine acetyltransferase 1	NA	public	2018	Sun BB	NA	Males and Females	29875488	European	NA	3301	HG19/GRCh37	NA	Immune system	Protein	NA	NA	1	10534735	0	NA
prot-c-3234_23_2	URB	NA	public	2019	Suhre K	NA	Males and Females	28240269	European	NA	NA	HG19/GRCh37	NA	Continuous	NA	EFO_0007937	name=Coiled-coil domain-containing protein 80; chr=3; start=112596794; end=112649530; entrez=151887; uniprot=Q76M96	1	501428	0	NA
prot-a-314	Uncharacterized protein C3orf18	NA	public	2018	Sun BB	NA	Males and Females	29875488	European	NA	3301	HG19/GRCh37	NA	Immune system	Protein	NA	NA	1	10534735	0	NA
prot-a-2602	Ribonucleoside-diphosphate reductase subunit M2 B	NA	public	2018	Sun BB	NA	Males and Females	29875488	European	NA	3301	HG19/GRCh37	NA	Immune system	Protein	NA	NA	1	10534735	0	NA
prot-c-3399_31_2	STAB2	NA	public	2019	Suhre K	NA	Males and Females	28240269	European	NA	NA	HG19/GRCh37	NA	Continuous	NA	EFO_0007937	name=Stabilin-2; chr=12; start=103587273; end=103766727; entrez=55576; uniprot=Q8WWQ8	1	501428	0	NA
prot-a-1382	Estradiol 17-beta-dehydrogenase 1	NA	public	2018	Sun BB	NA	Males and Females	29875488	European	NA	3301	HG19/GRCh37	NA	Immune system	Protein	NA	NA	1	10534735	0	NA
prot-a-2307	Plexin-A1	NA	public	2018	Sun BB	NA	Males and Females	29875488	European	NA	3301	HG19/GRCh37	NA	Immune system	Protein	NA	NA	1	10534735	0	NA
prot-a-2085	Nuclear receptor subfamily 1 group D member 1	NA	public	2018	Sun BB	NA	Males and Females	29875488	European	NA	3301	HG19/GRCh37	NA	Immune system	Protein	NA	NA	1	10534735	0	NA
prot-c-3798_71_1	Carbonic anhydrase 9	NA	public	2019	Suhre K	NA	Males and Females	28240269	European	NA	NA	HG19/GRCh37	NA	Continuous	NA	EFO_0007937	name=Carbonic anhydrase 9; chr=9; start=35673856; end=35681159; entrez=768; uniprot=Q16790	1	501428	0	NA
prot-a-1974	Matrix-remodeling-associated protein 7	NA	public	2018	Sun BB	NA	Males and Females	29875488	European	NA	3301	HG19/GRCh37	NA	Immune system	Protein	NA	NA	1	10534735	0	NA
prot-a-1906	Promotilin	NA	public	2018	Sun BB	NA	Males and Females	29875488	European	NA	3301	HG19/GRCh37	NA	Immune system	Protein	NA	NA	1	10534735	0	NA
prot-a-880	Dynein light chain 1, cytoplasmic	NA	public	2018	Sun BB	NA	Males and Females	29875488	European	NA	3301	HG19/GRCh37	NA	Immune system	Protein	NA	NA	1	10534735	0	NA
prot-a-1695	Laminin	NA	public	2018	Sun BB	NA	Males and Females	29875488	European	NA	3301	HG19/GRCh37	NA	Immune system	Protein	NA	NA	1	10534735	0	NA
prot-a-646	Copine-1	NA	public	2018	Sun BB	NA	Males and Females	29875488	European	NA	3301	HG19/GRCh37	NA	Immune system	Protein	NA	NA	1	10534735	0	NA
prot-a-1725	Leptin receptor	NA	public	2018	Sun BB	NA	Males and Females	29875488	European	NA	3301	HG19/GRCh37	NA	Immune system	Protein	NA	NA	1	10534735	0	NA
prot-a-602	CCR4-NOT transcription complex subunit 1	NA	public	2018	Sun BB	NA	Males and Females	29875488	European	NA	3301	HG19/GRCh37	NA	Immune system	Protein	NA	NA	1	10534735	0	NA
prot-a-3072	Toll-interacting protein	NA	public	2018	Sun BB	NA	Males and Females	29875488	European	NA	3301	HG19/GRCh37	NA	Immune system	Protein	NA	NA	1	10534735	0	NA
prot-a-1296	Glycophorin-A	NA	public	2018	Sun BB	NA	Males and Females	29875488	European	NA	3301	HG19/GRCh37	NA	Immune system	Protein	NA	NA	1	10534735	0	NA
prot-a-2876	Stress-induced-phosphoprotein 1	NA	public	2018	Sun BB	NA	Males and Females	29875488	European	NA	3301	HG19/GRCh37	NA	Immune system	Protein	NA	NA	1	10534735	0	NA
prot-a-3277	Zinc finger protein 843	NA	public	2018	Sun BB	NA	Males and Females	29875488	European	NA	3301	HG19/GRCh37	NA	Immune system	Protein	NA	NA	1	10534735	0	NA
prot-a-2470	Sulfhydryl oxidase 2	NA	public	2018	Sun BB	NA	Males and Females	29875488	European	NA	3301	HG19/GRCh37	NA	Immune system	Protein	NA	NA	1	10534735	0	NA
prot-a-2686	Protein SERAC1	NA	public	2018	Sun BB	NA	Males and Females	29875488	European	NA	3301	HG19/GRCh37	NA	Immune system	Protein	NA	NA	1	10534735	0	NA
prot-c-5451_1_3	ALCAM	NA	public	2019	Suhre K	NA	Males and Females	28240269	European	NA	NA	HG19/GRCh37	NA	Continuous	NA	EFO_0007937	name=CD166 antigen; chr=3; start=105366909; end=105576900; entrez=214; uniprot=Q13740	1	501428	0	NA
prot-a-2654	SCP2 sterol-binding domain-containing protein 1	NA	public	2018	Sun BB	NA	Males and Females	29875488	European	NA	3301	HG19/GRCh37	NA	Immune system	Protein	NA	NA	1	10534735	0	NA
prot-c-3676_15_3	IGF-II receptor	NA	public	2019	Suhre K	NA	Males and Females	28240269	European	NA	NA	HG19/GRCh37	NA	Continuous	NA	EFO_0007937	name=Cation-independent mannose-6-phosphate receptor; chr=6; start=159969099; end=160113507; entrez=3482; uniprot=P11717	1	501428	0	NA
prot-a-867	Desmocollin-3	NA	public	2018	Sun BB	NA	Males and Females	29875488	European	NA	3301	HG19/GRCh37	NA	Immune system	Protein	NA	NA	1	10534735	0	NA
prot-a-2712	Pulmonary surfactant-associated protein D	NA	public	2018	Sun BB	NA	Males and Females	29875488	European	NA	3301	HG19/GRCh37	NA	Immune system	Protein	NA	NA	1	10534735	0	NA
prot-c-5443_62_2	ANP	NA	public	2019	Suhre K	NA	Males and Females	28240269	European	NA	NA	HG19/GRCh37	NA	Continuous	NA	EFO_0007937	name=Atrial natriuretic factor; chr=1; start=11845709; end=11848345; entrez=4878; uniprot=P01160	1	501428	0	NA
prot-a-2801	Vinexin b	NA	public	2018	Sun BB	NA	Males and Females	29875488	European	NA	3301	HG19/GRCh37	NA	Immune system	Protein	NA	NA	1	10534735	0	NA
prot-a-758	Protein CYR61	NA	public	2018	Sun BB	NA	Males and Females	29875488	European	NA	3301	HG19/GRCh37	NA	Immune system	Protein	NA	NA	1	10534735	0	NA
prot-a-576	C-type lectin domain family 4 member D	NA	public	2018	Sun BB	NA	Males and Females	29875488	European	NA	3301	HG19/GRCh37	NA	Immune system	Protein	NA	NA	1	10534735	0	NA
prot-a-1981	Myomesin-2	NA	public	2018	Sun BB	NA	Males and Females	29875488	European	NA	3301	HG19/GRCh37	NA	Immune system	Protein	NA	NA	1	10534735	0	NA
prot-a-328	Carbonic anhydrase 1	NA	public	2018	Sun BB	NA	Males and Females	29875488	European	NA	3301	HG19/GRCh37	NA	Immune system	Protein	NA	NA	1	10534735	0	NA
prot-c-2875_15_2	TBP	NA	public	2019	Suhre K	NA	Males and Females	28240269	European	NA	NA	HG19/GRCh37	NA	Continuous	NA	EFO_0007937	name=TATA-box-binding protein; chr=6; start=170554302; end=170572870; entrez=6908; uniprot=P20226	1	501428	0	NA
prot-b-12	TNF superfamily member 11	NA	public	2018	Folkersen L	NA	Males and Females	28369058	European	NA	3394	HG19/GRCh37	NA	Immune system	Protein	NA	NA	1	5270646	0	NA
prot-c-2977_7_2	EDAR	NA	public	2019	Suhre K	NA	Males and Females	28240269	European	NA	NA	HG19/GRCh37	NA	Continuous	NA	EFO_0007937	name=Tumor necrosis factor receptor superfamily member EDAR; chr=2; start=108894471; end=108989372; entrez=10913; uniprot=Q9UNE0	1	501428	0	NA
prot-a-3270	Zinc finger protein 358	NA	public	2018	Sun BB	NA	Males and Females	29875488	European	NA	3301	HG19/GRCh37	NA	Immune system	Protein	NA	NA	1	10534735	0	NA
prot-a-2866	Steroidogenic acute regulatory protein, mitochondrial	NA	public	2018	Sun BB	NA	Males and Females	29875488	European	NA	3301	HG19/GRCh37	NA	Immune system	Protein	NA	NA	1	10534735	0	NA
prot-c-2693_20_3	OSM	NA	public	2019	Suhre K	NA	Males and Females	28240269	European	NA	NA	HG19/GRCh37	NA	Continuous	NA	EFO_0007937	name=Oncostatin-M; chr=22; start=30262829; end=30266840; entrez=5008; uniprot=P13725	1	501428	0	NA
prot-c-4721_54_2	TFF3	NA	public	2019	Suhre K	NA	Males and Females	28240269	European	NA	NA	HG19/GRCh37	NA	Continuous	NA	EFO_0007937	name=Trefoil factor 3; chr=21; start=42311667; end=42315651; entrez=7033; uniprot=Q07654	1	501428	0	NA
prot-c-4234_8_2	IL-1 R4	NA	public	2019	Suhre K	NA	Males and Females	28240269	European	NA	NA	HG19/GRCh37	NA	Continuous	NA	EFO_0007937	name=Interleukin-1 receptor-like 1; chr=2; start=102311502; end=102352037; entrez=9173; uniprot=Q01638	1	501428	0	NA
prot-a-1143	Follistatin-related protein 1	NA	public	2018	Sun BB	NA	Males and Females	29875488	European	NA	3301	HG19/GRCh37	NA	Immune system	Protein	NA	NA	1	10534735	0	NA
prot-a-2775	Single-pass membrane and coiled-coil domain-containing protein 2	NA	public	2018	Sun BB	NA	Males and Females	29875488	European	NA	3301	HG19/GRCh37	NA	Immune system	Protein	NA	NA	1	10534735	0	NA
prot-a-266	Bactericidal permeability-increasing protein	NA	public	2018	Sun BB	NA	Males and Females	29875488	European	NA	3301	HG19/GRCh37	NA	Immune system	Protein	NA	NA	1	10534735	0	NA
prot-a-572	C-type lectin domain family 2 member A	NA	public	2018	Sun BB	NA	Males and Females	29875488	European	NA	3301	HG19/GRCh37	NA	Immune system	Protein	NA	NA	1	10534735	0	NA
prot-a-1224	Glucocorticoid modulatory element-binding protein 2	NA	public	2018	Sun BB	NA	Males and Females	29875488	European	NA	3301	HG19/GRCh37	NA	Immune system	Protein	NA	NA	1	10534735	0	NA
prot-a-2391	Brain-specific serine protease 4	NA	public	2018	Sun BB	NA	Males and Females	29875488	European	NA	3301	HG19/GRCh37	NA	Immune system	Protein	NA	NA	1	10534735	0	NA
prot-c-2970_60_2	AREG	NA	public	2019	Suhre K	NA	Males and Females	28240269	European	NA	NA	HG19/GRCh37	NA	Continuous	NA	EFO_0007937	name=Amphiregulin; chr=4; start=74445134; end=74455009; entrez=374; uniprot=P15514	1	501428	0	NA
prot-a-702	Cystatin-D	NA	public	2018	Sun BB	NA	Males and Females	29875488	European	NA	3301	HG19/GRCh37	NA	Immune system	Protein	NA	NA	1	10534735	0	NA
prot-a-2458	Nectin-3	NA	public	2018	Sun BB	NA	Males and Females	29875488	European	NA	3301	HG19/GRCh37	NA	Immune system	Protein	NA	NA	1	10534735	0	NA
prot-c-4900_8_1	C3a	NA	public	2019	Suhre K	NA	Males and Females	28240269	European	NA	NA	HG19/GRCh37	NA	Continuous	NA	EFO_0007937	name=C3a anaphylatoxin; chr=19; start=6677704; end=6730562; entrez=718; uniprot=P01024	1	501428	0	NA
prot-a-2573	E3 ubiquitin-protein ligase RNF8	NA	public	2018	Sun BB	NA	Males and Females	29875488	European	NA	3301	HG19/GRCh37	NA	Immune system	Protein	NA	NA	1	10534735	0	NA
prot-a-2825	Kunitz-type protease inhibitor 3	NA	public	2018	Sun BB	NA	Males and Females	29875488	European	NA	3301	HG19/GRCh37	NA	Immune system	Protein	NA	NA	1	10534735	0	NA
prot-c-5248_68_2	Cyclophilin F	NA	public	2019	Suhre K	NA	Males and Females	28240269	European	NA	NA	HG19/GRCh37	NA	Continuous	NA	EFO_0007937	name=Peptidyl-prolyl cis-trans isomerase F, mitochondrial; chr=10; start=79347469; end=79355337; entrez=10105; uniprot=P30405	1	501428	0	NA
prot-a-1471	Interleukin-23	NA	public	2018	Sun BB	NA	Males and Females	29875488	European	NA	3301	HG19/GRCh37	NA	Immune system	Protein	NA	NA	1	10534735	0	NA
prot-c-4237_70_3	LCMT1	NA	public	2019	Suhre K	NA	Males and Females	28240269	European	NA	NA	HG19/GRCh37	NA	Continuous	NA	EFO_0007937	name=Leucine carboxyl methyltransferase 1; chr=16; start=25111729; end=25178231; entrez=51451; uniprot=Q9UIC8	1	501428	0	NA
prot-a-3180	Ubiquitin carboxyl-terminal hydrolase 25	NA	public	2018	Sun BB	NA	Males and Females	29875488	European	NA	3301	HG19/GRCh37	NA	Immune system	Protein	NA	NA	1	10534735	0	NA
prot-a-3101	Trem-like transcript 4 protein	NA	public	2018	Sun BB	NA	Males and Females	29875488	European	NA	3301	HG19/GRCh37	NA	Immune system	Protein	NA	NA	1	10534735	0	NA
prot-a-2879	Stathmin-2	NA	public	2018	Sun BB	NA	Males and Females	29875488	European	NA	3301	HG19/GRCh37	NA	Immune system	Protein	NA	NA	1	10534735	0	NA
prot-c-5095_21_3	KI2L4	NA	public	2019	Suhre K	NA	Males and Females	28240269	European	NA	NA	HG19/GRCh37	NA	Continuous	NA	EFO_0007937	name=Killer cell immunoglobulin-like receptor 2DL4; chr=19; start=54733566; end=54844782; entrez=3805; uniprot=Q99706	1	501428	0	NA
prot-c-3894_15_2	NAGK	NA	public	2019	Suhre K	NA	Males and Females	28240269	European	NA	NA	HG19/GRCh37	NA	Continuous	NA	EFO_0007937	name=N-acetyl-D-glucosamine kinase; chr=2; start=71064344; end=71079805; entrez=55577; uniprot=Q9UJ70	1	501428	0	NA
prot-c-5104_57_3	NKp46	NA	public	2019	Suhre K	NA	Males and Females	28240269	European	NA	NA	HG19/GRCh37	NA	Continuous	NA	EFO_0007937	name=Natural cytotoxicity triggering receptor 1; chr=19; start=54576966; end=54946235; entrez=9437; uniprot=O76036	1	501428	0	NA
prot-a-1802	Leukocyte-specific transcript 1 protein	NA	public	2018	Sun BB	NA	Males and Females	29875488	European	NA	3301	HG19/GRCh37	NA	Immune system	Protein	NA	NA	1	10534735	0	NA
prot-c-3069_52_3	IgM	NA	public	2019	Suhre K	NA	Males and Females	28240269	European	NA	NA	HG19/GRCh37	NA	Continuous	NA	EFO_0007937	name=Immunoglobulin M; chr=14; start=106318037; end=106322323; entrez=3507|3512|50802|3535; uniprot=P01871	1	501428	0	NA
prot-c-3796_79_2	ANGL4	NA	public	2019	Suhre K	NA	Males and Females	28240269	European	NA	NA	HG19/GRCh37	NA	Continuous	NA	EFO_0007937	name=Angiopoietin-related protein 4; chr=19; start=8363289; end=8374373; entrez=51129; uniprot=Q9BY76	1	501428	0	NA
prot-a-826	Disks large homolog 3	NA	public	2018	Sun BB	NA	Males and Females	29875488	European	NA	3301	HG19/GRCh37	NA	Immune system	Protein	NA	NA	1	10534735	0	NA
prot-a-1868	Induced myeloid leukemia cell differentiation protein Mcl-1	NA	public	2018	Sun BB	NA	Males and Females	29875488	European	NA	3301	HG19/GRCh37	NA	Immune system	Protein	NA	NA	1	10534735	0	NA
prot-a-1901	Allergin-1	NA	public	2018	Sun BB	NA	Males and Females	29875488	European	NA	3301	HG19/GRCh37	NA	Immune system	Protein	NA	NA	1	10534735	0	NA
prot-a-2293	Urokinase plasminogen activator surface receptor	NA	public	2018	Sun BB	NA	Males and Females	29875488	European	NA	3301	HG19/GRCh37	NA	Immune system	Protein	NA	NA	1	10534735	0	NA
prot-a-2965	Transforming growth factor beta-3	NA	public	2018	Sun BB	NA	Males and Females	29875488	European	NA	3301	HG19/GRCh37	NA	Immune system	Protein	NA	NA	1	10534735	0	NA
prot-a-1275	Glutamate receptor 4	NA	public	2018	Sun BB	NA	Males and Females	29875488	European	NA	3301	HG19/GRCh37	NA	Immune system	Protein	NA	NA	1	10534735	0	NA
prot-a-952	Ectonucleoside triphosphate diphosphohydrolase 3	NA	public	2018	Sun BB	NA	Males and Females	29875488	European	NA	3301	HG19/GRCh37	NA	Immune system	Protein	NA	NA	1	10534735	0	NA
prot-a-2711	Pulmonary surfactant-associated protein C	NA	public	2018	Sun BB	NA	Males and Females	29875488	European	NA	3301	HG19/GRCh37	NA	Immune system	Protein	NA	NA	1	10534735	0	NA
prot-a-2401	Pregnancy-specific beta-1-glycoprotein 2	NA	public	2018	Sun BB	NA	Males and Females	29875488	European	NA	3301	HG19/GRCh37	NA	Immune system	Protein	NA	NA	1	10534735	0	NA
prot-a-1341	Histone H1.2	NA	public	2018	Sun BB	NA	Males and Females	29875488	European	NA	3301	HG19/GRCh37	NA	Immune system	Protein	NA	NA	1	10534735	0	NA
prot-a-2056	NACHT, LRR and PYD domains-containing protein 1	NA	public	2018	Sun BB	NA	Males and Females	29875488	European	NA	3301	HG19/GRCh37	NA	Immune system	Protein	NA	NA	1	10534735	0	NA
prot-c-5250_53_3	IMDH2	NA	public	2019	Suhre K	NA	Males and Females	28240269	European	NA	NA	HG19/GRCh37	NA	Continuous	NA	EFO_0007937	name=Inosine-5'-monophosphate dehydrogenase 2; chr=3; start=49024325; end=49029408; entrez=3615; uniprot=P12268	1	501428	0	NA
prot-a-1487	Interleukin-17 receptor B	NA	public	2018	Sun BB	NA	Males and Females	29875488	European	NA	3301	HG19/GRCh37	NA	Immune system	Protein	NA	NA	1	10534735	0	NA
prot-a-1011	Fatty acid-binding protein, liver	NA	public	2018	Sun BB	NA	Males and Females	29875488	European	NA	3301	HG19/GRCh37	NA	Immune system	Protein	NA	NA	1	10534735	0	NA
prot-a-2631	DNA-binding protein SATB2	NA	public	2018	Sun BB	NA	Males and Females	29875488	European	NA	3301	HG19/GRCh37	NA	Immune system	Protein	NA	NA	1	10534735	0	NA
prot-a-1427	Interferon beta	NA	public	2018	Sun BB	NA	Males and Females	29875488	European	NA	3301	HG19/GRCh37	NA	Immune system	Protein	NA	NA	1	10534735	0	NA
prot-a-1285	Glutathione S-transferase A4	NA	public	2018	Sun BB	NA	Males and Females	29875488	European	NA	3301	HG19/GRCh37	NA	Immune system	Protein	NA	NA	1	10534735	0	NA
prot-a-822	Dickkopf-related protein 3	NA	public	2018	Sun BB	NA	Males and Females	29875488	European	NA	3301	HG19/GRCh37	NA	Immune system	Protein	NA	NA	1	10534735	0	NA
prot-c-3209_69_1	MEPE	NA	public	2019	Suhre K	NA	Males and Females	28240269	European	NA	NA	HG19/GRCh37	NA	Continuous	NA	EFO_0007937	name=Matrix extracellular phosphoglycoprotein; chr=4; start=87821411; end=87846817; entrez=56955; uniprot=Q9NQ76	1	501428	0	NA
prot-a-992	Persulfide dioxygenase ETHE1, mitochondrial	NA	public	2018	Sun BB	NA	Males and Females	29875488	European	NA	3301	HG19/GRCh37	NA	Immune system	Protein	NA	NA	1	10534735	0	NA
prot-a-1495	Interleukin-1 beta	NA	public	2018	Sun BB	NA	Males and Females	29875488	European	NA	3301	HG19/GRCh37	NA	Immune system	Protein	NA	NA	1	10534735	0	NA
prot-c-4499_21_1	PDGF-AA	NA	public	2019	Suhre K	NA	Males and Females	28240269	European	NA	NA	HG19/GRCh37	NA	Continuous	NA	EFO_0007937	name=Platelet-derived growth factor subunit A; chr=7; start=497258; end=520296; entrez=5154; uniprot=P04085	1	501428	0	NA
prot-b-58	dickkopf WNT signaling pathway inhibitor 1	NA	public	2018	Folkersen L	NA	Males and Females	28369058	European	NA	3394	HG19/GRCh37	NA	Immune system	Protein	NA	NA	1	5270646	0	NA
prot-a-1007	Prothrombin	NA	public	2018	Sun BB	NA	Males and Females	29875488	European	NA	3301	HG19/GRCh37	NA	Immune system	Protein	NA	NA	1	10534735	0	NA
prot-a-677	Putative chondrosarcoma-associated gene 1 protein	NA	public	2018	Sun BB	NA	Males and Females	29875488	European	NA	3301	HG19/GRCh37	NA	Immune system	Protein	NA	NA	1	10534735	0	NA
prot-c-2954_56_2	MMP-8	NA	public	2019	Suhre K	NA	Males and Females	28240269	European	NA	NA	HG19/GRCh37	NA	Continuous	NA	EFO_0007937	name=Neutrophil collagenase; chr=11; start=102711795; end=102727050; entrez=4317; uniprot=P22894	1	501428	0	NA
prot-a-1418	Interferon alpha-10	NA	public	2018	Sun BB	NA	Males and Females	29875488	European	NA	3301	HG19/GRCh37	NA	Immune system	Protein	NA	NA	1	10534735	0	NA
prot-c-2855_49_2	ERK-1	NA	public	2019	Suhre K	NA	Males and Females	28240269	European	NA	NA	HG19/GRCh37	NA	Continuous	NA	EFO_0007937	name=Mitogen-activated protein kinase 3; chr=16; start=30114105; end=30123506; entrez=5595; uniprot=P27361	1	501428	0	NA
prot-a-3003	Protein kish-B	NA	public	2018	Sun BB	NA	Males and Females	29875488	European	NA	3301	HG19/GRCh37	NA	Immune system	Protein	NA	NA	1	10534735	0	NA
prot-c-4383_97_1	Activin AB	NA	public	2019	Suhre K	NA	Males and Females	28240269	European	NA	NA	HG19/GRCh37	NA	Continuous	NA	EFO_0007937	name=Inhibin beta A chain:Inhibin beta B chain heterodimer; chr=2|7; start=120346143|41685114; end=120351808|41703108; entrez=3624|3625; uniprot=P08476|P09529	1	501428	0	NA
prot-a-1630	UPF0577 protein KIAA1324	NA	public	2018	Sun BB	NA	Males and Females	29875488	European	NA	3301	HG19/GRCh37	NA	Immune system	Protein	NA	NA	1	10534735	0	NA
prot-a-3002	Protein kish-A	NA	public	2018	Sun BB	NA	Males and Females	29875488	European	NA	3301	HG19/GRCh37	NA	Immune system	Protein	NA	NA	1	10534735	0	NA
prot-c-3743_1_2	MMP-10	NA	public	2019	Suhre K	NA	Males and Females	28240269	European	NA	NA	HG19/GRCh37	NA	Continuous	NA	EFO_0007937	name=Stromelysin-2; chr=11; start=102770503; end=102780628; entrez=4319; uniprot=P09238	1	501428	0	NA
prot-a-2309	Plexin-C1	NA	public	2018	Sun BB	NA	Males and Females	29875488	European	NA	3301	HG19/GRCh37	NA	Immune system	Protein	NA	NA	1	10534735	0	NA
prot-c-3896_5_2	Phosphoglycerate mutase 1	NA	public	2019	Suhre K	NA	Males and Females	28240269	European	NA	NA	HG19/GRCh37	NA	Continuous	NA	EFO_0007937	name=Phosphoglycerate mutase 1; chr=10; start=97426160; end=97433441; entrez=5223; uniprot=P18669	1	501428	0	NA
prot-a-2243	Platelet endothelial aggregation receptor 1	NA	public	2018	Sun BB	NA	Males and Females	29875488	European	NA	3301	HG19/GRCh37	NA	Immune system	Protein	NA	NA	1	10534735	0	NA
prot-a-556	Carbohydrate sulfotransferase 3	NA	public	2018	Sun BB	NA	Males and Females	29875488	European	NA	3301	HG19/GRCh37	NA	Immune system	Protein	NA	NA	1	10534735	0	NA
prot-a-280	Uncharacterized protein C10orf35	NA	public	2018	Sun BB	NA	Males and Females	29875488	European	NA	3301	HG19/GRCh37	NA	Immune system	Protein	NA	NA	1	10534735	0	NA
prot-a-3252	Tyrosine-protein kinase ZAP-70	NA	public	2018	Sun BB	NA	Males and Females	29875488	European	NA	3301	HG19/GRCh37	NA	Immune system	Protein	NA	NA	1	10534735	0	NA
prot-a-1159	Protein G6b	NA	public	2018	Sun BB	NA	Males and Females	29875488	European	NA	3301	HG19/GRCh37	NA	Immune system	Protein	NA	NA	1	10534735	0	NA
prot-a-1745	Leukocyte immunoglobulin-like receptor subfamily B member 3	NA	public	2018	Sun BB	NA	Males and Females	29875488	European	NA	3301	HG19/GRCh37	NA	Immune system	Protein	NA	NA	1	10534735	0	NA
prot-a-2888	Syntaxin-6	NA	public	2018	Sun BB	NA	Males and Females	29875488	European	NA	3301	HG19/GRCh37	NA	Immune system	Protein	NA	NA	1	10534735	0	NA
prot-c-3194_36_2	GPVI	NA	public	2019	Suhre K	NA	Males and Females	28240269	European	NA	NA	HG19/GRCh37	NA	Continuous	NA	EFO_0007937	name=Platelet glycoprotein VI; chr=19; start=54684540; end=55071420; entrez=51206; uniprot=Q9HCN6	1	501428	0	NA
prot-a-1770	Leucine-rich repeats and immunoglobulin-like domains protein 3	NA	public	2018	Sun BB	NA	Males and Females	29875488	European	NA	3301	HG19/GRCh37	NA	Immune system	Protein	NA	NA	1	10534735	0	NA
prot-c-4212_5_3	EP15R	NA	public	2019	Suhre K	NA	Males and Females	28240269	European	NA	NA	HG19/GRCh37	NA	Continuous	NA	EFO_0007937	name=Epidermal growth factor receptor substrate 15-like 1; chr=19; start=16355239; end=16472085; entrez=58513; uniprot=Q9UBC2	1	501428	0	NA
prot-a-1316	Hemoglobin subunit theta-1	NA	public	2018	Sun BB	NA	Males and Females	29875488	European	NA	3301	HG19/GRCh37	NA	Immune system	Protein	NA	NA	1	10534735	0	NA
prot-c-2630_12_2	IL-1 R AcP	NA	public	2019	Suhre K	NA	Males and Females	28240269	European	NA	NA	HG19/GRCh37	NA	Continuous	NA	EFO_0007937	name=Interleukin-1 Receptor accessory protein; chr=3; start=190514051; end=190659750; entrez=3556; uniprot=Q9NPH3	1	501428	0	NA
prot-a-2149	Opioid-binding protein/cell adhesion molecule	NA	public	2018	Sun BB	NA	Males and Females	29875488	European	NA	3301	HG19/GRCh37	NA	Immune system	Protein	NA	NA	1	10534735	0	NA
prot-a-1165	Growth arrest and DNA damage-inducible proteins-interacting protein 1	NA	public	2018	Sun BB	NA	Males and Females	29875488	European	NA	3301	HG19/GRCh37	NA	Immune system	Protein	NA	NA	1	10534735	0	NA
prot-a-1252	Glucose-6-phosphate isomerase	NA	public	2018	Sun BB	NA	Males and Females	29875488	European	NA	3301	HG19/GRCh37	NA	Immune system	Protein	NA	NA	1	10534735	0	NA
prot-a-2551	RecQ-mediated genome instability protein 1	NA	public	2018	Sun BB	NA	Males and Females	29875488	European	NA	3301	HG19/GRCh37	NA	Immune system	Protein	NA	NA	1	10534735	0	NA
prot-c-2692_74_2	NPS-PLA2	NA	public	2019	Suhre K	NA	Males and Females	28240269	European	NA	NA	HG19/GRCh37	NA	Continuous	NA	EFO_0007937	name=Phospholipase A2, membrane associated; chr=1; start=19975431; end=19980416; entrez=5320; uniprot=P14555	1	501428	0	NA
prot-a-2868	Signal transducer and activator of transcription 1-alpha/beta	NA	public	2018	Sun BB	NA	Males and Females	29875488	European	NA	3301	HG19/GRCh37	NA	Immune system	Protein	NA	NA	1	10534735	0	NA
prot-a-446	T-cell surface glycoprotein CD3 gamma chain	NA	public	2018	Sun BB	NA	Males and Females	29875488	European	NA	3301	HG19/GRCh37	NA	Immune system	Protein	NA	NA	1	10534735	0	NA
prot-a-2306	Plastin-1	NA	public	2018	Sun BB	NA	Males and Females	29875488	European	NA	3301	HG19/GRCh37	NA	Immune system	Protein	NA	NA	1	10534735	0	NA
prot-c-2925_9_1	PAI-1	NA	public	2019	Suhre K	NA	Males and Females	28240269	European	NA	NA	HG19/GRCh37	NA	Continuous	NA	EFO_0007937	name=Plasminogen activator inhibitor 1; chr=7; start=101127089; end=101139266; entrez=5054; uniprot=P05121	1	501428	0	NA
prot-a-1862	Methyl-CpG-binding domain protein 4	NA	public	2018	Sun BB	NA	Males and Females	29875488	European	NA	3301	HG19/GRCh37	NA	Immune system	Protein	NA	NA	1	10534735	0	NA
prot-c-5476_66_3	PKC-G	NA	public	2019	Suhre K	NA	Males and Females	28240269	European	NA	NA	HG19/GRCh37	NA	Continuous	NA	EFO_0007937	name=Protein kinase C gamma type; chr=19; start=53879190; end=53907652; entrez=5582; uniprot=P05129	1	501428	0	NA
prot-a-1386	Endoplasmin	NA	public	2018	Sun BB	NA	Males and Females	29875488	European	NA	3301	HG19/GRCh37	NA	Immune system	Protein	NA	NA	1	10534735	0	NA
prot-a-1961	Mitochondrial fission regulator 1	NA	public	2018	Sun BB	NA	Males and Females	29875488	European	NA	3301	HG19/GRCh37	NA	Immune system	Protein	NA	NA	1	10534735	0	NA
prot-c-4135_84_2	IgE	NA	public	2019	Suhre K	NA	Males and Females	28240269	European	NA	NA	HG19/GRCh37	NA	Continuous	NA	EFO_0007937	name=Immunoglobulin E; chr=14; start=105598666; end=105602504; entrez=3497|50802|3535; uniprot=P01854	1	501428	0	NA
prot-a-1750	Leucine-rich repeat and immunoglobulin-like domain-containing nogo receptor-interacting protein 3	NA	public	2018	Sun BB	NA	Males and Females	29875488	European	NA	3301	HG19/GRCh37	NA	Immune system	Protein	NA	NA	1	10534735	0	NA
prot-a-1656	Kallikrein-11	NA	public	2018	Sun BB	NA	Males and Females	29875488	European	NA	3301	HG19/GRCh37	NA	Immune system	Protein	NA	NA	1	10534735	0	NA
prot-a-599	UMP-CMP kinase	NA	public	2018	Sun BB	NA	Males and Females	29875488	European	NA	3301	HG19/GRCh37	NA	Immune system	Protein	NA	NA	1	10534735	0	NA
prot-a-1481	Interleukin-17A	NA	public	2018	Sun BB	NA	Males and Females	29875488	European	NA	3301	HG19/GRCh37	NA	Immune system	Protein	NA	NA	1	10534735	0	NA
prot-a-2955	Tuftelin-interacting protein 11	NA	public	2018	Sun BB	NA	Males and Females	29875488	European	NA	3301	HG19/GRCh37	NA	Immune system	Protein	NA	NA	1	10534735	0	NA
prot-a-348	Calcium/calmodulin-dependent protein kinase type II subunit alpha	NA	public	2018	Sun BB	NA	Males and Females	29875488	European	NA	3301	HG19/GRCh37	NA	Immune system	Protein	NA	NA	1	10534735	0	NA
prot-a-1887	Microfibrillar-associated protein 5	NA	public	2018	Sun BB	NA	Males and Females	29875488	European	NA	3301	HG19/GRCh37	NA	Immune system	Protein	NA	NA	1	10534735	0	NA
prot-a-2111	Neuron-specific protein family member 2	NA	public	2018	Sun BB	NA	Males and Females	29875488	European	NA	3301	HG19/GRCh37	NA	Immune system	Protein	NA	NA	1	10534735	0	NA
prot-a-1212	Appetite-regulating hormone	NA	public	2018	Sun BB	NA	Males and Females	29875488	European	NA	3301	HG19/GRCh37	NA	Immune system	Protein	NA	NA	1	10534735	0	NA
prot-c-3813_3_2	FYN	NA	public	2019	Suhre K	NA	Males and Females	28240269	European	NA	NA	HG19/GRCh37	NA	Continuous	NA	EFO_0007937	name=Tyrosine-protein kinase Fyn; chr=6; start=111660332; end=111873452; entrez=2534; uniprot=P06241	1	501428	0	NA
prot-a-1911	Stromelysin-2	NA	public	2018	Sun BB	NA	Males and Females	29875488	European	NA	3301	HG19/GRCh37	NA	Immune system	Protein	NA	NA	1	10534735	0	NA
prot-a-3157	UDP-glucuronosyltransferase 1-8	NA	public	2018	Sun BB	NA	Males and Females	29875488	European	NA	3301	HG19/GRCh37	NA	Immune system	Protein	NA	NA	1	10534735	0	NA
prot-a-3074	DNA topoisomerase 1	NA	public	2018	Sun BB	NA	Males and Females	29875488	European	NA	3301	HG19/GRCh37	NA	Immune system	Protein	NA	NA	1	10534735	0	NA
prot-a-1754	Vesicular integral-membrane protein VIP36	NA	public	2018	Sun BB	NA	Males and Females	29875488	European	NA	3301	HG19/GRCh37	NA	Immune system	Protein	NA	NA	1	10534735	0	NA
prot-c-4969_2_1	Carbonic anhydrase I	NA	public	2019	Suhre K	NA	Males and Females	28240269	European	NA	NA	HG19/GRCh37	NA	Continuous	NA	EFO_0007937	name=Carbonic anhydrase 1; chr=8; start=85327608; end=85379014; entrez=759; uniprot=P00915	1	501428	0	NA
prot-a-405	C-C motif chemokine 27	NA	public	2018	Sun BB	NA	Males and Females	29875488	European	NA	3301	HG19/GRCh37	NA	Immune system	Protein	NA	NA	1	10534735	0	NA
prot-a-2697	Glia-derived nexin	NA	public	2018	Sun BB	NA	Males and Females	29875488	European	NA	3301	HG19/GRCh37	NA	Immune system	Protein	NA	NA	1	10534735	0	NA
prot-a-1621	KDEL motif-containing protein 2	NA	public	2018	Sun BB	NA	Males and Females	29875488	European	NA	3301	HG19/GRCh37	NA	Immune system	Protein	NA	NA	1	10534735	0	NA
prot-a-1154	Alpha-(1,6)-fucosyltransferase	NA	public	2018	Sun BB	NA	Males and Females	29875488	European	NA	3301	HG19/GRCh37	NA	Immune system	Protein	NA	NA	1	10534735	0	NA
prot-a-60	Activator of 90 kDa heat shock protein ATPase homolog 1	NA	public	2018	Sun BB	NA	Males and Females	29875488	European	NA	3301	HG19/GRCh37	NA	Immune system	Protein	NA	NA	1	10534735	0	NA
prot-a-7	Tyrosine-protein kinase ABL1	NA	public	2018	Sun BB	NA	Males and Females	29875488	European	NA	3301	HG19/GRCh37	NA	Immune system	Protein	NA	NA	1	10534735	0	NA
prot-a-3008	Collectrin	NA	public	2018	Sun BB	NA	Males and Females	29875488	European	NA	3301	HG19/GRCh37	NA	Immune system	Protein	NA	NA	1	10534735	0	NA
prot-a-2086	Nuclear receptor subfamily 1 group D member 2	NA	public	2018	Sun BB	NA	Males and Females	29875488	European	NA	3301	HG19/GRCh37	NA	Immune system	Protein	NA	NA	1	10534735	0	NA
prot-a-1136	Forkhead box protein C2	NA	public	2018	Sun BB	NA	Males and Females	29875488	European	NA	3301	HG19/GRCh37	NA	Immune system	Protein	NA	NA	1	10534735	0	NA
prot-a-3089	Tubulin polymerization-promoting protein family member 2	NA	public	2018	Sun BB	NA	Males and Females	29875488	European	NA	3301	HG19/GRCh37	NA	Immune system	Protein	NA	NA	1	10534735	0	NA
prot-a-506	Adenosine deaminase CECR1	NA	public	2018	Sun BB	NA	Males and Females	29875488	European	NA	3301	HG19/GRCh37	NA	Immune system	Protein	NA	NA	1	10534735	0	NA
prot-a-1980	Unconventional myosin-VI	NA	public	2018	Sun BB	NA	Males and Females	29875488	European	NA	3301	HG19/GRCh37	NA	Immune system	Protein	NA	NA	1	10534735	0	NA
prot-a-3111	Tetratricopeptide repeat protein 17	NA	public	2018	Sun BB	NA	Males and Females	29875488	European	NA	3301	HG19/GRCh37	NA	Immune system	Protein	NA	NA	1	10534735	0	NA
prot-c-4996_66_1	HRG	NA	public	2019	Suhre K	NA	Males and Females	28240269	European	NA	NA	HG19/GRCh37	NA	Continuous	NA	EFO_0007937	name=Histidine-rich glycoprotein; chr=3; start=186660216; end=186678240; entrez=3273; uniprot=P04196	1	501428	0	NA
prot-a-641	Cytochrome c oxidase subunit 8A, mitochondrial	NA	public	2018	Sun BB	NA	Males and Females	29875488	European	NA	3301	HG19/GRCh37	NA	Immune system	Protein	NA	NA	1	10534735	0	NA
prot-a-2257	Peptidoglycan recognition protein 1	NA	public	2018	Sun BB	NA	Males and Females	29875488	European	NA	3301	HG19/GRCh37	NA	Immune system	Protein	NA	NA	1	10534735	0	NA
prot-c-3381_24_2	LYNB	NA	public	2019	Suhre K	NA	Males and Females	28240269	European	NA	NA	HG19/GRCh37	NA	Continuous	NA	EFO_0007937	name=Tyrosine-protein kinase Lyn, isoform B; chr=8; start=55879813; end=56014168; entrez=4067; uniprot=P07948	1	501428	0	NA
prot-a-1174	Galanin-like peptide	NA	public	2018	Sun BB	NA	Males and Females	29875488	European	NA	3301	HG19/GRCh37	NA	Immune system	Protein	NA	NA	1	10534735	0	NA
prot-a-2215	Programmed cell death 1 ligand 2	NA	public	2018	Sun BB	NA	Males and Females	29875488	European	NA	3301	HG19/GRCh37	NA	Immune system	Protein	NA	NA	1	10534735	0	NA
prot-c-4156_74_1	TGF-b2	NA	public	2019	Suhre K	NA	Males and Females	28240269	European	NA	NA	HG19/GRCh37	NA	Continuous	NA	EFO_0007937	name=Transforming growth factor beta-2; chr=1; start=218346235; end=218444619; entrez=7042; uniprot=P61812	1	501428	0	NA
prot-a-723	Cathepsin G	NA	public	2018	Sun BB	NA	Males and Females	29875488	European	NA	3301	HG19/GRCh37	NA	Immune system	Protein	NA	NA	1	10534735	0	NA
prot-a-1389	Oxidoreductase HTATIP2	NA	public	2018	Sun BB	NA	Males and Females	29875488	European	NA	3301	HG19/GRCh37	NA	Immune system	Protein	NA	NA	1	10534735	0	NA
prot-a-2073	Pro-FMRFamide-related neuropeptide FF	NA	public	2018	Sun BB	NA	Males and Females	29875488	European	NA	3301	HG19/GRCh37	NA	Immune system	Protein	NA	NA	1	10534735	0	NA
prot-c-3415_61_2	BSP	NA	public	2019	Suhre K	NA	Males and Females	28240269	European	NA	NA	HG19/GRCh37	NA	Continuous	NA	EFO_0007937	name=Bone sialoprotein 2; chr=4; start=87799581; end=87812435; entrez=3381; uniprot=P21815	1	501428	0	NA
prot-a-2766	SLIT and NTRK-like protein 1	NA	public	2018	Sun BB	NA	Males and Females	29875488	European	NA	3301	HG19/GRCh37	NA	Immune system	Protein	NA	NA	1	10534735	0	NA
prot-a-1042	Protein FAM19A4	NA	public	2018	Sun BB	NA	Males and Females	29875488	European	NA	3301	HG19/GRCh37	NA	Immune system	Protein	NA	NA	1	10534735	0	NA
prot-c-4392_54_2	FGF-12	NA	public	2019	Suhre K	NA	Males and Females	28240269	European	NA	NA	HG19/GRCh37	NA	Continuous	NA	EFO_0007937	name=Fibroblast growth factor 12; chr=3; start=192139395; end=192767764; entrez=2257; uniprot=P61328	1	501428	0	NA
prot-a-2901	Sushi domain-containing protein 1	NA	public	2018	Sun BB	NA	Males and Females	29875488	European	NA	3301	HG19/GRCh37	NA	Immune system	Protein	NA	NA	1	10534735	0	NA
prot-a-1908	Membrane metallo-endopeptidase-like 1	NA	public	2018	Sun BB	NA	Males and Females	29875488	European	NA	3301	HG19/GRCh37	NA	Immune system	Protein	NA	NA	1	10534735	0	NA
prot-a-1203	GDNF family receptor alpha-3	NA	public	2018	Sun BB	NA	Males and Females	29875488	European	NA	3301	HG19/GRCh37	NA	Immune system	Protein	NA	NA	1	10534735	0	NA
prot-a-2782	Submaxillary gland androgen-regulated protein 3A	NA	public	2018	Sun BB	NA	Males and Females	29875488	European	NA	3301	HG19/GRCh37	NA	Immune system	Protein	NA	NA	1	10534735	0	NA
prot-a-1099	Fibroblast growth factor 8 isoform B	NA	public	2018	Sun BB	NA	Males and Females	29875488	European	NA	3301	HG19/GRCh37	NA	Immune system	Protein	NA	NA	1	10534735	0	NA
prot-c-4924_32_1	MMP-1	NA	public	2019	Suhre K	NA	Males and Females	28240269	European	NA	NA	HG19/GRCh37	NA	Continuous	NA	EFO_0007937	name=Interstitial collagenase; chr=11; start=102789920; end=102798160; entrez=4312; uniprot=P03956	1	501428	0	NA
prot-a-2055	NACHT, LRR and PYD domains-containing protein 10	NA	public	2018	Sun BB	NA	Males and Females	29875488	European	NA	3301	HG19/GRCh37	NA	Immune system	Protein	NA	NA	1	10534735	0	NA
prot-a-1863	Mannose-binding protein C	NA	public	2018	Sun BB	NA	Males and Females	29875488	European	NA	3301	HG19/GRCh37	NA	Immune system	Protein	NA	NA	1	10534735	0	NA
prot-c-5014_49_1	NCK1	NA	public	2019	Suhre K	NA	Males and Females	28240269	European	NA	NA	HG19/GRCh37	NA	Continuous	NA	EFO_0007937	name=Cytoplasmic protein NCK1; chr=3; start=136862208; end=136949823; entrez=4690; uniprot=P16333	1	501428	0	NA
prot-a-1126	Receptor-type tyrosine-protein kinase FLT3	NA	public	2018	Sun BB	NA	Males and Females	29875488	European	NA	3301	HG19/GRCh37	NA	Immune system	Protein	NA	NA	1	10534735	0	NA
prot-a-1170	Polypeptide N-acetylgalactosaminyltransferase 1	NA	public	2018	Sun BB	NA	Males and Females	29875488	European	NA	3301	HG19/GRCh37	NA	Immune system	Protein	NA	NA	1	10534735	0	NA
prot-a-536	Chromodomain-helicase-DNA-binding protein 7	NA	public	2018	Sun BB	NA	Males and Females	29875488	European	NA	3301	HG19/GRCh37	NA	Immune system	Protein	NA	NA	1	10534735	0	NA
prot-a-590	Ceroid-lipofuscinosis neuronal protein 5	NA	public	2018	Sun BB	NA	Males and Females	29875488	European	NA	3301	HG19/GRCh37	NA	Immune system	Protein	NA	NA	1	10534735	0	NA
prot-a-1520	Cytokine receptor common subunit gamma	NA	public	2018	Sun BB	NA	Males and Females	29875488	European	NA	3301	HG19/GRCh37	NA	Immune system	Protein	NA	NA	1	10534735	0	NA
prot-a-807	Desmin	NA	public	2018	Sun BB	NA	Males and Females	29875488	European	NA	3301	HG19/GRCh37	NA	Immune system	Protein	NA	NA	1	10534735	0	NA
prot-a-2584	Ribulose-phosphate 3-epimerase	NA	public	2018	Sun BB	NA	Males and Females	29875488	European	NA	3301	HG19/GRCh37	NA	Immune system	Protein	NA	NA	1	10534735	0	NA
prot-a-2175	Poly(A) polymerase gamma	NA	public	2018	Sun BB	NA	Males and Females	29875488	European	NA	3301	HG19/GRCh37	NA	Immune system	Protein	NA	NA	1	10534735	0	NA
prot-c-3522_57_1	Vasoactive Intestinal Peptide	NA	public	2019	Suhre K	NA	Males and Females	28240269	European	NA	NA	HG19/GRCh37	NA	Continuous	NA	EFO_0007937	name=Vasoactive Intestinal Peptide; chr=6; start=152750798; end=152759765; entrez=7432; uniprot=P01282	1	501428	0	NA
prot-a-632	Procollagen galactosyltransferase 2	NA	public	2018	Sun BB	NA	Males and Females	29875488	European	NA	3301	HG19/GRCh37	NA	Immune system	Protein	NA	NA	1	10534735	0	NA
prot-a-609	Contactin-5	NA	public	2018	Sun BB	NA	Males and Females	29875488	European	NA	3301	HG19/GRCh37	NA	Immune system	Protein	NA	NA	1	10534735	0	NA
prot-a-1617	Calsenilin	NA	public	2018	Sun BB	NA	Males and Females	29875488	European	NA	3301	HG19/GRCh37	NA	Immune system	Protein	NA	NA	1	10534735	0	NA
prot-a-1449	Insulin-like growth factor-binding protein 3	NA	public	2018	Sun BB	NA	Males and Females	29875488	European	NA	3301	HG19/GRCh37	NA	Immune system	Protein	NA	NA	1	10534735	0	NA
prot-a-3261	Zinc finger protein 174	NA	public	2018	Sun BB	NA	Males and Females	29875488	European	NA	3301	HG19/GRCh37	NA	Immune system	Protein	NA	NA	1	10534735	0	NA
prot-a-1890	Beta-1,3-N-acetylglucosaminyltransferase manic fringe	NA	public	2018	Sun BB	NA	Males and Females	29875488	European	NA	3301	HG19/GRCh37	NA	Immune system	Protein	NA	NA	1	10534735	0	NA
prot-a-1706	Leucine carboxyl methyltransferase 1	NA	public	2018	Sun BB	NA	Males and Females	29875488	European	NA	3301	HG19/GRCh37	NA	Immune system	Protein	NA	NA	1	10534735	0	NA
prot-a-2748	Solute carrier family 22 member 16	NA	public	2018	Sun BB	NA	Males and Females	29875488	European	NA	3301	HG19/GRCh37	NA	Immune system	Protein	NA	NA	1	10534735	0	NA
prot-a-1688	Keratinocyte differentiation-associated protein	NA	public	2018	Sun BB	NA	Males and Females	29875488	European	NA	3301	HG19/GRCh37	NA	Immune system	Protein	NA	NA	1	10534735	0	NA
prot-a-343	Calcium-binding protein 8	NA	public	2018	Sun BB	NA	Males and Females	29875488	European	NA	3301	HG19/GRCh37	NA	Immune system	Protein	NA	NA	1	10534735	0	NA
prot-a-1027	Protein FAM163A	NA	public	2018	Sun BB	NA	Males and Females	29875488	European	NA	3301	HG19/GRCh37	NA	Immune system	Protein	NA	NA	1	10534735	0	NA
prot-a-1618	Small conductance calcium-activated potassium channel protein 1	NA	public	2018	Sun BB	NA	Males and Females	29875488	European	NA	3301	HG19/GRCh37	NA	Immune system	Protein	NA	NA	1	10534735	0	NA
prot-a-1180	Grancalcin	NA	public	2018	Sun BB	NA	Males and Females	29875488	European	NA	3301	HG19/GRCh37	NA	Immune system	Protein	NA	NA	1	10534735	0	NA
prot-c-2860_19_2	Karyopherin-a2	NA	public	2019	Suhre K	NA	Males and Females	28240269	European	NA	NA	HG19/GRCh37	NA	Continuous	NA	EFO_0007937	name=Importin subunit alpha-1; chr=17; start=68035519; end=68046842; entrez=3838; uniprot=P52292	1	501428	0	NA
prot-a-1254	Phosphatidylinositol-glycan-specific phospholipase D	NA	public	2018	Sun BB	NA	Males and Females	29875488	European	NA	3301	HG19/GRCh37	NA	Immune system	Protein	NA	NA	1	10534735	0	NA
prot-a-972	Endoplasmic reticulum aminopeptidase 2	NA	public	2018	Sun BB	NA	Males and Females	29875488	European	NA	3301	HG19/GRCh37	NA	Immune system	Protein	NA	NA	1	10534735	0	NA
prot-c-4228_37_2	HSP70 protein 8	NA	public	2019	Suhre K	NA	Males and Females	28240269	European	NA	NA	HG19/GRCh37	NA	Continuous	NA	EFO_0007937	name=Heat shock cognate 71 kDa protein; chr=11; start=123057489; end=123063230; entrez=3312; uniprot=P11142	1	501428	0	NA
prot-c-2975_19_2	CTGF	NA	public	2019	Suhre K	NA	Males and Females	28240269	European	NA	NA	HG19/GRCh37	NA	Continuous	NA	EFO_0007937	name=Connective tissue growth factor; chr=6; start=131948176; end=131951373; entrez=1490; uniprot=P29279	1	501428	0	NA
prot-a-1928	DNA-3-methyladenine glycosylase	NA	public	2018	Sun BB	NA	Males and Females	29875488	European	NA	3301	HG19/GRCh37	NA	Immune system	Protein	NA	NA	1	10534735	0	NA
prot-a-1304	Histone H2A.z	NA	public	2018	Sun BB	NA	Males and Females	29875488	European	NA	3301	HG19/GRCh37	NA	Immune system	Protein	NA	NA	1	10534735	0	NA
prot-a-1936	Melanocortin-2 receptor accessory protein	NA	public	2018	Sun BB	NA	Males and Females	29875488	European	NA	3301	HG19/GRCh37	NA	Immune system	Protein	NA	NA	1	10534735	0	NA
prot-a-1820	LysM and putative peptidoglycan-binding domain-containing protein 4	NA	public	2018	Sun BB	NA	Males and Females	29875488	European	NA	3301	HG19/GRCh37	NA	Immune system	Protein	NA	NA	1	10534735	0	NA
prot-c-4152_58_2	Prekallikrein	NA	public	2019	Suhre K	NA	Males and Females	28240269	European	NA	NA	HG19/GRCh37	NA	Continuous	NA	EFO_0007937	name=Plasma kallikrein; chr=4; start=186208979; end=186258471; entrez=3818; uniprot=P03952	1	501428	0	NA
prot-a-2381	Activated Protein C	NA	public	2018	Sun BB	NA	Males and Females	29875488	European	NA	3301	HG19/GRCh37	NA	Immune system	Protein	NA	NA	1	10534735	0	NA
prot-a-3045	Tumor necrosis factor receptor superfamily member 19	NA	public	2018	Sun BB	NA	Males and Females	29875488	European	NA	3301	HG19/GRCh37	NA	Immune system	Protein	NA	NA	1	10534735	0	NA
prot-c-3184_25_2	Coagulation Factor VII	NA	public	2019	Suhre K	NA	Males and Females	28240269	European	NA	NA	HG19/GRCh37	NA	Continuous	NA	EFO_0007937	name=Coagulation Factor VII; chr=13; start=113105788; end=113120681; entrez=2155; uniprot=P08709	1	501428	0	NA
prot-a-2900	Surfeit locus protein 1	NA	public	2018	Sun BB	NA	Males and Females	29875488	European	NA	3301	HG19/GRCh37	NA	Immune system	Protein	NA	NA	1	10534735	0	NA
prot-a-628	Collectin-11	NA	public	2018	Sun BB	NA	Males and Females	29875488	European	NA	3301	HG19/GRCh37	NA	Immune system	Protein	NA	NA	1	10534735	0	NA
prot-a-652	Protein crumbs homolog 1	NA	public	2018	Sun BB	NA	Males and Females	29875488	European	NA	3301	HG19/GRCh37	NA	Immune system	Protein	NA	NA	1	10534735	0	NA
prot-a-3175	Cytochrome b-c1 complex subunit 7	NA	public	2018	Sun BB	NA	Males and Females	29875488	European	NA	3301	HG19/GRCh37	NA	Immune system	Protein	NA	NA	1	10534735	0	NA
prot-a-1533	Interleukin-4 receptor subunit alpha	NA	public	2018	Sun BB	NA	Males and Females	29875488	European	NA	3301	HG19/GRCh37	NA	Immune system	Protein	NA	NA	1	10534735	0	NA
prot-a-373	Carbonyl reductase [NADPH] 1	NA	public	2018	Sun BB	NA	Males and Females	29875488	European	NA	3301	HG19/GRCh37	NA	Immune system	Protein	NA	NA	1	10534735	0	NA
prot-a-551	Carbohydrate sulfotransferase 14	NA	public	2018	Sun BB	NA	Males and Females	29875488	European	NA	3301	HG19/GRCh37	NA	Immune system	Protein	NA	NA	1	10534735	0	NA
prot-a-2643	Scavenger receptor class F member 2	NA	public	2018	Sun BB	NA	Males and Females	29875488	European	NA	3301	HG19/GRCh37	NA	Immune system	Protein	NA	NA	1	10534735	0	NA
prot-a-2569	RING finger protein 215	NA	public	2018	Sun BB	NA	Males and Females	29875488	European	NA	3301	HG19/GRCh37	NA	Immune system	Protein	NA	NA	1	10534735	0	NA
prot-b-15	colony stimulating factor 1	NA	public	2018	Folkersen L	NA	Males and Females	28369058	European	NA	3394	HG19/GRCh37	NA	Immune system	Protein	NA	NA	1	5270646	0	NA
prot-c-2681_23_2	HGF	NA	public	2019	Suhre K	NA	Males and Females	28240269	European	NA	NA	HG19/GRCh37	NA	Continuous	NA	EFO_0007937	name=Hepatocyte growth factor; chr=7; start=81699006; end=81770438; entrez=3082; uniprot=P14210	1	501428	0	NA
prot-a-3080	Cellular tumor antigen p53	NA	public	2018	Sun BB	NA	Males and Females	29875488	European	NA	3301	HG19/GRCh37	NA	Immune system	Protein	NA	NA	1	10534735	0	NA
prot-a-2684	Selenide, water dikinase 1	NA	public	2018	Sun BB	NA	Males and Females	29875488	European	NA	3301	HG19/GRCh37	NA	Immune system	Protein	NA	NA	1	10534735	0	NA
prot-c-2644_11_2	PKC-A	NA	public	2019	Suhre K	NA	Males and Females	28240269	European	NA	NA	HG19/GRCh37	NA	Continuous	NA	EFO_0007937	name=Protein kinase C alpha type; chr=17; start=66302636; end=66810743; entrez=5578; uniprot=P17252	1	501428	0	NA
prot-a-487	Cadherin-related family member 1	NA	public	2018	Sun BB	NA	Males and Females	29875488	European	NA	3301	HG19/GRCh37	NA	Immune system	Protein	NA	NA	1	10534735	0	NA
prot-c-3331_8_1	RGMB	NA	public	2019	Suhre K	NA	Males and Females	28240269	European	NA	NA	HG19/GRCh37	NA	Continuous	NA	EFO_0007937	name=RGM domain family member B; chr=5; start=98768650; end=98798643; entrez=285704; uniprot=Q6NW40	1	501428	0	NA
prot-a-1682	Keratin, type I cytoskeletal 17	NA	public	2018	Sun BB	NA	Males and Females	29875488	European	NA	3301	HG19/GRCh37	NA	Immune system	Protein	NA	NA	1	10534735	0	NA
prot-a-1954	Methionine-R-sulfoxide reductase B3	NA	public	2018	Sun BB	NA	Males and Females	29875488	European	NA	3301	HG19/GRCh37	NA	Immune system	Protein	NA	NA	1	10534735	0	NA
prot-c-3173_49_2	ASAHL	NA	public	2019	Suhre K	NA	Males and Females	28240269	European	NA	NA	HG19/GRCh37	NA	Continuous	NA	EFO_0007937	name=N-acylethanolamine-hydrolyzing acid amidase; chr=4; start=75913657; end=75941051; entrez=27163; uniprot=Q02083	1	501428	0	NA
prot-c-2686_67_2	IGFBP-6	NA	public	2019	Suhre K	NA	Males and Females	28240269	European	NA	NA	HG19/GRCh37	NA	Continuous	NA	EFO_0007937	name=Insulin-like growth factor-binding protein 6; chr=12; start=53097436; end=53102345; entrez=3489; uniprot=P24592	1	501428	0	NA
prot-a-3232	WNT1-inducible-signaling pathway protein 3	NA	public	2018	Sun BB	NA	Males and Females	29875488	European	NA	3301	HG19/GRCh37	NA	Immune system	Protein	NA	NA	1	10534735	0	NA
prot-a-129	Apolipoprotein D	NA	public	2018	Sun BB	NA	Males and Females	29875488	European	NA	3301	HG19/GRCh37	NA	Immune system	Protein	NA	NA	1	10534735	0	NA
prot-a-739	C-X-C motif chemokine 11	NA	public	2018	Sun BB	NA	Males and Females	29875488	European	NA	3301	HG19/GRCh37	NA	Immune system	Protein	NA	NA	1	10534735	0	NA
prot-c-5130_67_3	SREC-II	NA	public	2019	Suhre K	NA	Males and Females	28240269	European	NA	NA	HG19/GRCh37	NA	Continuous	NA	EFO_0007937	name=Scavenger receptor class F member 2; chr=22; start=20424585; end=20437859; entrez=91179; uniprot=Q96GP6	1	501428	0	NA
prot-a-237	Bcl-2-related protein A1	NA	public	2018	Sun BB	NA	Males and Females	29875488	European	NA	3301	HG19/GRCh37	NA	Immune system	Protein	NA	NA	1	10534735	0	NA
prot-c-4913_78_1	HCC-4	NA	public	2019	Suhre K	NA	Males and Females	28240269	European	NA	NA	HG19/GRCh37	NA	Continuous	NA	EFO_0007937	name=C-C motif chemokine 16; chr=17; start=35976493; end=35981528; entrez=6360; uniprot=O15467	1	501428	0	NA
prot-a-2472	Ras-related protein Rab-22A	NA	public	2018	Sun BB	NA	Males and Females	29875488	European	NA	3301	HG19/GRCh37	NA	Immune system	Protein	NA	NA	1	10534735	0	NA
prot-c-4987_17_1	FCAR	NA	public	2019	Suhre K	NA	Males and Females	28240269	European	NA	NA	HG19/GRCh37	NA	Continuous	NA	EFO_0007937	name=Immunoglobulin alpha Fc receptor; chr=19; start=54545136; end=54961872; entrez=2204; uniprot=P24071	1	501428	0	NA
prot-a-230	Basic leucine zipper transcriptional factor ATF-like 3	NA	public	2018	Sun BB	NA	Males and Females	29875488	European	NA	3301	HG19/GRCh37	NA	Immune system	Protein	NA	NA	1	10534735	0	NA
prot-a-1511	Interleukin-22 receptor subunit alpha-2	NA	public	2018	Sun BB	NA	Males and Females	29875488	European	NA	3301	HG19/GRCh37	NA	Immune system	Protein	NA	NA	1	10534735	0	NA
prot-a-2487	NKG2D ligand 4	NA	public	2018	Sun BB	NA	Males and Females	29875488	European	NA	3301	HG19/GRCh37	NA	Immune system	Protein	NA	NA	1	10534735	0	NA
prot-a-676	Quinone oxidoreductase-like protein 1	NA	public	2018	Sun BB	NA	Males and Females	29875488	European	NA	3301	HG19/GRCh37	NA	Immune system	Protein	NA	NA	1	10534735	0	NA
prot-a-1128	Fms-related tyrosine kinase 3 ligand	NA	public	2018	Sun BB	NA	Males and Females	29875488	European	NA	3301	HG19/GRCh37	NA	Immune system	Protein	NA	NA	1	10534735	0	NA
prot-a-424	Cell surface glycoprotein CD200 receptor 2	NA	public	2018	Sun BB	NA	Males and Females	29875488	European	NA	3301	HG19/GRCh37	NA	Immune system	Protein	NA	NA	1	10534735	0	NA
prot-a-960	Ephrin type-B receptor 2	NA	public	2018	Sun BB	NA	Males and Females	29875488	European	NA	3301	HG19/GRCh37	NA	Immune system	Protein	NA	NA	1	10534735	0	NA
prot-a-1045	Pseudokinase FAM20A	NA	public	2018	Sun BB	NA	Males and Females	29875488	European	NA	3301	HG19/GRCh37	NA	Immune system	Protein	NA	NA	1	10534735	0	NA
prot-a-251	Baculoviral IAP repeat-containing protein 3	NA	public	2018	Sun BB	NA	Males and Females	29875488	European	NA	3301	HG19/GRCh37	NA	Immune system	Protein	NA	NA	1	10534735	0	NA
prot-a-1925	MOB kinase activator 1A	NA	public	2018	Sun BB	NA	Males and Females	29875488	European	NA	3301	HG19/GRCh37	NA	Immune system	Protein	NA	NA	1	10534735	0	NA
prot-a-2126	Peroxisomal NADH pyrophosphatase NUDT12	NA	public	2018	Sun BB	NA	Males and Females	29875488	European	NA	3301	HG19/GRCh37	NA	Immune system	Protein	NA	NA	1	10534735	0	NA
prot-a-2129	ADP-ribose pyrophosphatase, mitochondrial	NA	public	2018	Sun BB	NA	Males and Females	29875488	European	NA	3301	HG19/GRCh37	NA	Immune system	Protein	NA	NA	1	10534735	0	NA
prot-a-1571	Interferon regulatory factor 9	NA	public	2018	Sun BB	NA	Males and Females	29875488	European	NA	3301	HG19/GRCh37	NA	Immune system	Protein	NA	NA	1	10534735	0	NA
prot-a-312	Uncharacterized protein C2orf82	NA	public	2018	Sun BB	NA	Males and Females	29875488	European	NA	3301	HG19/GRCh37	NA	Immune system	Protein	NA	NA	1	10534735	0	NA
prot-c-3802_50_1	Cystatin-S	NA	public	2019	Suhre K	NA	Males and Females	28240269	European	NA	NA	HG19/GRCh37	NA	Continuous	NA	EFO_0007937	name=Cystatin-S; chr=20; start=23685640; end=23689040; entrez=1472; uniprot=P01036	1	501428	0	NA
prot-c-5363_51_3	Semaphorin 3E	NA	public	2019	Suhre K	NA	Males and Females	28240269	European	NA	NA	HG19/GRCh37	NA	Continuous	NA	EFO_0007937	name=Semaphorin-3E; chr=7; start=83363906; end=83649010; entrez=9723; uniprot=O15041	1	501428	0	NA
prot-a-1253	Phosphatidylinositol-glycan-specific phospholipase D	NA	public	2018	Sun BB	NA	Males and Females	29875488	European	NA	3301	HG19/GRCh37	NA	Immune system	Protein	NA	NA	1	10534735	0	NA
prot-c-3367_8_3	FETUB	NA	public	2019	Suhre K	NA	Males and Females	28240269	European	NA	NA	HG19/GRCh37	NA	Continuous	NA	EFO_0007937	name=Fetuin-B; chr=3; start=186635969; end=186653141; entrez=26998; uniprot=Q9UGM5	1	501428	0	NA
prot-a-1129	Vascular endothelial growth factor receptor 3	NA	public	2018	Sun BB	NA	Males and Females	29875488	European	NA	3301	HG19/GRCh37	NA	Immune system	Protein	NA	NA	1	10534735	0	NA
prot-a-1219	Glucagon-like peptide 1 receptor	NA	public	2018	Sun BB	NA	Males and Females	29875488	European	NA	3301	HG19/GRCh37	NA	Immune system	Protein	NA	NA	1	10534735	0	NA
prot-c-2822_56_2	CD97	NA	public	2019	Suhre K	NA	Males and Females	28240269	European	NA	NA	HG19/GRCh37	NA	Continuous	NA	EFO_0007937	name=CD97 antigen; chr=19; start=14380501; end=14408725; entrez=976; uniprot=P48960	1	501428	0	NA
prot-c-3317_33_1	HTRA2	NA	public	2019	Suhre K	NA	Males and Females	28240269	European	NA	NA	HG19/GRCh37	NA	Continuous	NA	EFO_0007937	name=Serine protease HTRA2, mitochondrial; chr=2; start=74529377; end=74533348; entrez=27429; uniprot=O43464	1	501428	0	NA
prot-a-1677	Importin subunit alpha-1	NA	public	2018	Sun BB	NA	Males and Females	29875488	European	NA	3301	HG19/GRCh37	NA	Immune system	Protein	NA	NA	1	10534735	0	NA
prot-a-514	Centrosomal protein of 57 kDa	NA	public	2018	Sun BB	NA	Males and Females	29875488	European	NA	3301	HG19/GRCh37	NA	Immune system	Protein	NA	NA	1	10534735	0	NA
prot-c-3445_53_2	IL-15 Ra	NA	public	2019	Suhre K	NA	Males and Females	28240269	European	NA	NA	HG19/GRCh37	NA	Continuous	NA	EFO_0007937	name=Interleukin-15 receptor subunit alpha; chr=10; start=5937569; end=5978187; entrez=3601; uniprot=Q13261	1	501428	0	NA
prot-a-442	Platelet glycoprotein 4	NA	public	2018	Sun BB	NA	Males and Females	29875488	European	NA	3301	HG19/GRCh37	NA	Immune system	Protein	NA	NA	1	10534735	0	NA
prot-a-2726	Sialic acid-binding Ig-like lectin 12	NA	public	2018	Sun BB	NA	Males and Females	29875488	European	NA	3301	HG19/GRCh37	NA	Immune system	Protein	NA	NA	1	10534735	0	NA
prot-b-20	KIT ligand	NA	public	2018	Folkersen L	NA	Males and Females	28369058	European	NA	3394	HG19/GRCh37	NA	Immune system	Protein	NA	NA	1	5270646	0	NA
prot-a-1679	GTPase KRas	NA	public	2018	Sun BB	NA	Males and Females	29875488	European	NA	3301	HG19/GRCh37	NA	Immune system	Protein	NA	NA	1	10534735	0	NA
prot-c-3325_2_2	MATN2	NA	public	2019	Suhre K	NA	Males and Females	28240269	European	NA	NA	HG19/GRCh37	NA	Continuous	NA	EFO_0007937	name=Matrilin-2; chr=8; start=97868840; end=98036716; entrez=4147; uniprot=O00339	1	501428	0	NA
prot-a-1262	Probable G-protein coupled receptor 135	NA	public	2018	Sun BB	NA	Males and Females	29875488	European	NA	3301	HG19/GRCh37	NA	Immune system	Protein	NA	NA	1	10534735	0	NA
prot-c-2705_5_2	TECK	NA	public	2019	Suhre K	NA	Males and Females	28240269	European	NA	NA	HG19/GRCh37	NA	Continuous	NA	EFO_0007937	name=C-C motif chemokine 25; chr=19; start=8052767; end=8062650; entrez=6370; uniprot=O15444	1	501428	0	NA
prot-a-2910	Nesprin-2	NA	public	2018	Sun BB	NA	Males and Females	29875488	European	NA	3301	HG19/GRCh37	NA	Immune system	Protein	NA	NA	1	10534735	0	NA
prot-a-2784	N-lysine methyltransferase SMYD2	NA	public	2018	Sun BB	NA	Males and Females	29875488	European	NA	3301	HG19/GRCh37	NA	Immune system	Protein	NA	NA	1	10534735	0	NA
prot-a-1202	GDNF family receptor alpha-2	NA	public	2018	Sun BB	NA	Males and Females	29875488	European	NA	3301	HG19/GRCh37	NA	Immune system	Protein	NA	NA	1	10534735	0	NA
prot-a-3128	TYMS opposite strand protein	NA	public	2018	Sun BB	NA	Males and Females	29875488	European	NA	3301	HG19/GRCh37	NA	Immune system	Protein	NA	NA	1	10534735	0	NA
prot-c-3795_6_2	ADAM 9	NA	public	2019	Suhre K	NA	Males and Females	28240269	European	NA	NA	HG19/GRCh37	NA	Continuous	NA	EFO_0007937	name=Disintegrin and metalloproteinase domain-containing protein 9; chr=8; start=38996869; end=39105144; entrez=8754; uniprot=Q13443	1	501428	0	NA
prot-a-3120	Alpha-taxilin	NA	public	2018	Sun BB	NA	Males and Females	29875488	European	NA	3301	HG19/GRCh37	NA	Immune system	Protein	NA	NA	1	10534735	0	NA
prot-a-829	Protein delta homolog 2	NA	public	2018	Sun BB	NA	Males and Females	29875488	European	NA	3301	HG19/GRCh37	NA	Immune system	Protein	NA	NA	1	10534735	0	NA
prot-a-1567	Interferon regulatory factor 1	NA	public	2018	Sun BB	NA	Males and Females	29875488	European	NA	3301	HG19/GRCh37	NA	Immune system	Protein	NA	NA	1	10534735	0	NA
prot-a-1385	Heat shock protein HSP 90-beta	NA	public	2018	Sun BB	NA	Males and Females	29875488	European	NA	3301	HG19/GRCh37	NA	Immune system	Protein	NA	NA	1	10534735	0	NA
prot-c-3587_53_1	BMP10	NA	public	2019	Suhre K	NA	Males and Females	28240269	European	NA	NA	HG19/GRCh37	NA	Continuous	NA	EFO_0007937	name=Bone morphogenetic protein 10; chr=2; start=68865481; end=68871517; entrez=27302; uniprot=O95393	1	501428	0	NA
prot-c-2480_58_3	TIMP-3	NA	public	2019	Suhre K	NA	Males and Females	28240269	European	NA	NA	HG19/GRCh37	NA	Continuous	NA	EFO_0007937	name=Metalloproteinase inhibitor 3; chr=22; start=32801701; end=32863043; entrez=7078; uniprot=P35625	1	501428	0	NA
prot-c-3199_54_2	kallikrein 12	NA	public	2019	Suhre K	NA	Males and Females	28240269	European	NA	NA	HG19/GRCh37	NA	Continuous	NA	EFO_0007937	name=Kallikrein-12; chr=19; start=51029092; end=51035230; entrez=43849; uniprot=Q9UKR0	1	501428	0	NA
prot-a-1419	Interferon alpha-10	NA	public	2018	Sun BB	NA	Males and Females	29875488	European	NA	3301	HG19/GRCh37	NA	Immune system	Protein	NA	NA	1	10534735	0	NA
prot-c-5346_24_3	CPNE1	NA	public	2019	Suhre K	NA	Males and Females	28240269	European	NA	NA	HG19/GRCh37	NA	Continuous	NA	EFO_0007937	name=Copine-1; chr=20; start=35626031; end=35664956; entrez=8904; uniprot=Q99829	1	501428	0	NA
prot-c-2597_8_3	VEGF	NA	public	2019	Suhre K	NA	Males and Females	28240269	European	NA	NA	HG19/GRCh37	NA	Continuous	NA	EFO_0007937	name=Vascular endothelial growth factor A; chr=6; start=43770184; end=43786487; entrez=7422; uniprot=P15692	1	501428	0	NA
prot-c-3210_1_2	METAP1	NA	public	2019	Suhre K	NA	Males and Females	28240269	European	NA	NA	HG19/GRCh37	NA	Continuous	NA	EFO_0007937	name=Methionine aminopeptidase 1; chr=4; start=98995620; end=99062813; entrez=23173; uniprot=P53582	1	501428	0	NA
prot-a-1581	Integrin alpha-I: beta-1 complex	NA	public	2018	Sun BB	NA	Males and Females	29875488	European	NA	3301	HG19/GRCh37	NA	Immune system	Protein	NA	NA	1	10534735	0	NA
prot-b-17	oxidized low density lipoprotein receptor 1	NA	public	2018	Folkersen L	NA	Males and Females	28369058	European	NA	3394	HG19/GRCh37	NA	Immune system	Protein	NA	NA	1	5270646	0	NA
prot-a-1156	Fragile X mental retardation syndrome-related protein 1	NA	public	2018	Sun BB	NA	Males and Females	29875488	European	NA	3301	HG19/GRCh37	NA	Immune system	Protein	NA	NA	1	10534735	0	NA
prot-c-3052_8_2	Fas ligand, soluble	NA	public	2019	Suhre K	NA	Males and Females	28240269	European	NA	NA	HG19/GRCh37	NA	Continuous	NA	EFO_0007937	name=Tumor necrosis factor ligand superfamily member 6, soluble form; chr=1; start=172659018; end=172666874; entrez=356; uniprot=P48023	1	501428	0	NA
prot-c-2982_82_2	Galectin-4	NA	public	2019	Suhre K	NA	Males and Females	28240269	European	NA	NA	HG19/GRCh37	NA	Continuous	NA	EFO_0007937	name=Galectin-4; chr=19; start=38801671; end=38813364; entrez=3960; uniprot=P56470	1	501428	0	NA
prot-a-180	Arf-GAP with SH3 domain, ANK repeat and PH domain-containing protein 2	NA	public	2018	Sun BB	NA	Males and Females	29875488	European	NA	3301	HG19/GRCh37	NA	Immune system	Protein	NA	NA	1	10534735	0	NA
prot-c-4272_46_2	PHI	NA	public	2019	Suhre K	NA	Males and Females	28240269	European	NA	NA	HG19/GRCh37	NA	Continuous	NA	EFO_0007937	name=Glucose-6-phosphate isomerase; chr=19; start=34359480; end=34402156; entrez=2821; uniprot=P06744	1	501428	0	NA
prot-a-2614	Protein S100-A11	NA	public	2018	Sun BB	NA	Males and Females	29875488	European	NA	3301	HG19/GRCh37	NA	Immune system	Protein	NA	NA	1	10534735	0	NA
prot-c-3412_7_1	Bcl-2	NA	public	2019	Suhre K	NA	Males and Females	28240269	European	NA	NA	HG19/GRCh37	NA	Continuous	NA	EFO_0007937	name=Apoptosis regulator Bcl-2; chr=18; start=63123346; end=63320128; entrez=596; uniprot=P10415	1	501428	0	NA
prot-c-3581_53_3	a2-HS-Glycoprotein	NA	public	2019	Suhre K	NA	Males and Females	28240269	European	NA	NA	HG19/GRCh37	NA	Continuous	NA	EFO_0007937	name=Alpha-2-HS-glycoprotein; chr=3; start=186612923; end=186621318; entrez=197; uniprot=P02765	1	501428	0	NA
prot-a-1789	Leucine-rich repeat-containing protein 4C	NA	public	2018	Sun BB	NA	Males and Females	29875488	European	NA	3301	HG19/GRCh37	NA	Immune system	Protein	NA	NA	1	10534735	0	NA
prot-c-2981_9_3	ESAM	NA	public	2019	Suhre K	NA	Males and Females	28240269	European	NA	NA	HG19/GRCh37	NA	Continuous	NA	EFO_0007937	name=Endothelial cell-selective adhesion molecule; chr=11; start=124752583; end=124762290; entrez=90952; uniprot=Q96AP7	1	501428	0	NA
prot-a-393	C-C motif chemokine 16	NA	public	2018	Sun BB	NA	Males and Females	29875488	European	NA	3301	HG19/GRCh37	NA	Immune system	Protein	NA	NA	1	10534735	0	NA
prot-a-75	Aldehyde dehydrogenase, dimeric NADP-preferring	NA	public	2018	Sun BB	NA	Males and Females	29875488	European	NA	3301	HG19/GRCh37	NA	Immune system	Protein	NA	NA	1	10534735	0	NA
prot-a-2060	Nucleoside diphosphate kinase B	NA	public	2018	Sun BB	NA	Males and Females	29875488	European	NA	3301	HG19/GRCh37	NA	Immune system	Protein	NA	NA	1	10534735	0	NA
prot-a-3137	Ubiquitin-conjugating enzyme E2 G2	NA	public	2018	Sun BB	NA	Males and Females	29875488	European	NA	3301	HG19/GRCh37	NA	Immune system	Protein	NA	NA	1	10534735	0	NA
prot-a-3177	U6 snRNA phosphodiesterase	NA	public	2018	Sun BB	NA	Males and Females	29875488	European	NA	3301	HG19/GRCh37	NA	Immune system	Protein	NA	NA	1	10534735	0	NA
prot-a-1652	Mast/stem cell growth factor receptor Kit	NA	public	2018	Sun BB	NA	Males and Females	29875488	European	NA	3301	HG19/GRCh37	NA	Immune system	Protein	NA	NA	1	10534735	0	NA
prot-c-3591_51_3	Cadherin-6	NA	public	2019	Suhre K	NA	Males and Females	28240269	European	NA	NA	HG19/GRCh37	NA	Continuous	NA	EFO_0007937	name=Cadherin-6; chr=5; start=31193750; end=31329146; entrez=1004; uniprot=P55285	1	501428	0	NA
prot-c-2614_28_2	Ephrin-A4	NA	public	2019	Suhre K	NA	Males and Females	28240269	European	NA	NA	HG19/GRCh37	NA	Continuous	NA	EFO_0007937	name=Ephrin-A4; chr=1; start=155063731; end=155069553; entrez=1945; uniprot=P52798	1	501428	0	NA
prot-a-958	Ephrin type-A receptor 5	NA	public	2018	Sun BB	NA	Males and Females	29875488	European	NA	3301	HG19/GRCh37	NA	Immune system	Protein	NA	NA	1	10534735	0	NA
prot-a-2122	BDNF/NT-3 growth factors receptor	NA	public	2018	Sun BB	NA	Males and Females	29875488	European	NA	3301	HG19/GRCh37	NA	Immune system	Protein	NA	NA	1	10534735	0	NA
prot-a-1245	Glypican-1	NA	public	2018	Sun BB	NA	Males and Females	29875488	European	NA	3301	HG19/GRCh37	NA	Immune system	Protein	NA	NA	1	10534735	0	NA
prot-a-1811	Lymphocyte antigen 6 complex locus protein G6d	NA	public	2018	Sun BB	NA	Males and Females	29875488	European	NA	3301	HG19/GRCh37	NA	Immune system	Protein	NA	NA	1	10534735	0	NA
prot-a-906	Ephrin-B3	NA	public	2018	Sun BB	NA	Males and Females	29875488	European	NA	3301	HG19/GRCh37	NA	Immune system	Protein	NA	NA	1	10534735	0	NA
prot-a-1690	Neural cell adhesion molecule L1	NA	public	2018	Sun BB	NA	Males and Females	29875488	European	NA	3301	HG19/GRCh37	NA	Immune system	Protein	NA	NA	1	10534735	0	NA
prot-a-1699	Ragulator complex protein LAMTOR3	NA	public	2018	Sun BB	NA	Males and Females	29875488	European	NA	3301	HG19/GRCh37	NA	Immune system	Protein	NA	NA	1	10534735	0	NA
prot-c-3865_53_1	RSK-like protein kinase	NA	public	2019	Suhre K	NA	Males and Females	28240269	European	NA	NA	HG19/GRCh37	NA	Continuous	NA	EFO_0007937	name=Ribosomal protein S6 kinase alpha-5; chr=14; start=90847862; end=91060636; entrez=9252; uniprot=O75582	1	501428	0	NA
prot-c-5109_24_3	Nr-CAM	NA	public	2019	Suhre K	NA	Males and Females	28240269	European	NA	NA	HG19/GRCh37	NA	Continuous	NA	EFO_0007937	name=Neuronal cell adhesion molecule; chr=7; start=108147623; end=108456717; entrez=4897; uniprot=Q92823	1	501428	0	NA
prot-a-86	Junctional adhesion molecule-like	NA	public	2018	Sun BB	NA	Males and Females	29875488	European	NA	3301	HG19/GRCh37	NA	Immune system	Protein	NA	NA	1	10534735	0	NA
prot-a-1642	Killer cell immunoglobulin-like receptor 2DL4	NA	public	2018	Sun BB	NA	Males and Females	29875488	European	NA	3301	HG19/GRCh37	NA	Immune system	Protein	NA	NA	1	10534735	0	NA
prot-a-2093	Nuclear receptor-binding protein	NA	public	2018	Sun BB	NA	Males and Females	29875488	European	NA	3301	HG19/GRCh37	NA	Immune system	Protein	NA	NA	1	10534735	0	NA
prot-c-4314_12_2	XTP3A	NA	public	2019	Suhre K	NA	Males and Females	28240269	European	NA	NA	HG19/GRCh37	NA	Continuous	NA	EFO_0007937	name=dCTP pyrophosphatase 1; chr=16; start=30423619; end=30430075; entrez=79077; uniprot=Q9H773	1	501428	0	NA
prot-a-1880	Matrix extracellular phosphoglycoprotein	NA	public	2018	Sun BB	NA	Males and Females	29875488	European	NA	3301	HG19/GRCh37	NA	Immune system	Protein	NA	NA	1	10534735	0	NA
prot-a-2575	rRNA methyltransferase 3, mitochondrial	NA	public	2018	Sun BB	NA	Males and Females	29875488	European	NA	3301	HG19/GRCh37	NA	Immune system	Protein	NA	NA	1	10534735	0	NA
prot-a-2231	Platelet-derived growth factor receptor-like protein	NA	public	2018	Sun BB	NA	Males and Females	29875488	European	NA	3301	HG19/GRCh37	NA	Immune system	Protein	NA	NA	1	10534735	0	NA
prot-a-84	Muellerian-inhibiting factor	NA	public	2018	Sun BB	NA	Males and Females	29875488	European	NA	3301	HG19/GRCh37	NA	Immune system	Protein	NA	NA	1	10534735	0	NA
prot-c-2501_51_3	Cadherin E	NA	public	2019	Suhre K	NA	Males and Females	28240269	European	NA	NA	HG19/GRCh37	NA	Continuous	NA	EFO_0007937	name=Cadherin-1; chr=16; start=68737225; end=68835548; entrez=999; uniprot=P12830	1	501428	0	NA
prot-a-1718	Protein LDOC1	NA	public	2018	Sun BB	NA	Males and Females	29875488	European	NA	3301	HG19/GRCh37	NA	Immune system	Protein	NA	NA	1	10534735	0	NA
prot-a-2660	Vesicle-trafficking protein SEC22a	NA	public	2018	Sun BB	NA	Males and Females	29875488	European	NA	3301	HG19/GRCh37	NA	Immune system	Protein	NA	NA	1	10534735	0	NA
prot-a-2205	Protocadherin beta-4	NA	public	2018	Sun BB	NA	Males and Females	29875488	European	NA	3301	HG19/GRCh37	NA	Immune system	Protein	NA	NA	1	10534735	0	NA
prot-c-3799_11_2	Carbonic anhydrase III	NA	public	2019	Suhre K	NA	Males and Females	28240269	European	NA	NA	HG19/GRCh37	NA	Continuous	NA	EFO_0007937	name=Carbonic anhydrase 3; chr=8; start=85373436; end=85449040; entrez=761; uniprot=P07451	1	501428	0	NA
prot-a-2476	Ras-related protein Rab-35	NA	public	2018	Sun BB	NA	Males and Females	29875488	European	NA	3301	HG19/GRCh37	NA	Immune system	Protein	NA	NA	1	10534735	0	NA
prot-a-1456	Immunoglobulin E	NA	public	2018	Sun BB	NA	Males and Females	29875488	European	NA	3301	HG19/GRCh37	NA	Immune system	Protein	NA	NA	1	10534735	0	NA
prot-c-4929_55_1	SHBG	NA	public	2019	Suhre K	NA	Males and Females	28240269	European	NA	NA	HG19/GRCh37	NA	Continuous	NA	EFO_0007937	name=Sex hormone-binding globulin; chr=17; start=7613946; end=7633383; entrez=6462; uniprot=P04278	1	501428	0	NA
prot-c-3056_11_1	NKG2D	NA	public	2019	Suhre K	NA	Males and Females	28240269	European	NA	NA	HG19/GRCh37	NA	Continuous	NA	EFO_0007937	name=NKG2-D type II integral membrane protein; chr=12; start=10372353; end=10391874; entrez=22914; uniprot=P26718	1	501428	0	NA
prot-a-1187	Beta-1,3-galactosyl-O-glycosyl-glycoprotein beta-1,6-N-acetylglucosaminyltransferase 4	NA	public	2018	Sun BB	NA	Males and Females	29875488	European	NA	3301	HG19/GRCh37	NA	Immune system	Protein	NA	NA	1	10534735	0	NA
prot-c-5352_11_3	HVEM	NA	public	2019	Suhre K	NA	Males and Females	28240269	European	NA	NA	HG19/GRCh37	NA	Continuous	NA	EFO_0007937	name=Tumor necrosis factor receptor superfamily member 14; chr=1; start=2555639; end=2565622; entrez=8764; uniprot=Q92956	1	501428	0	NA
prot-a-1465	Interleukin-10 receptor subunit beta	NA	public	2018	Sun BB	NA	Males and Females	29875488	European	NA	3301	HG19/GRCh37	NA	Immune system	Protein	NA	NA	1	10534735	0	NA
prot-c-2677_1_1	ERBB1	NA	public	2019	Suhre K	NA	Males and Females	28240269	European	NA	NA	HG19/GRCh37	NA	Continuous	NA	EFO_0007937	name=Epidermal growth factor receptor; chr=7; start=55019021; end=55256620; entrez=1956; uniprot=P00533	1	501428	0	NA
prot-a-2251	Platelet factor 4 variant	NA	public	2018	Sun BB	NA	Males and Females	29875488	European	NA	3301	HG19/GRCh37	NA	Immune system	Protein	NA	NA	1	10534735	0	NA
prot-a-2304	Procollagen-lysine,2-oxoglutarate 5-dioxygenase 2	NA	public	2018	Sun BB	NA	Males and Females	29875488	European	NA	3301	HG19/GRCh37	NA	Immune system	Protein	NA	NA	1	10534735	0	NA
prot-a-858	Inactive dipeptidyl peptidase 10	NA	public	2018	Sun BB	NA	Males and Females	29875488	European	NA	3301	HG19/GRCh37	NA	Immune system	Protein	NA	NA	1	10534735	0	NA
prot-a-1691	Ladinin-1	NA	public	2018	Sun BB	NA	Males and Females	29875488	European	NA	3301	HG19/GRCh37	NA	Immune system	Protein	NA	NA	1	10534735	0	NA
prot-a-1158	G0/G1 switch protein 2	NA	public	2018	Sun BB	NA	Males and Females	29875488	European	NA	3301	HG19/GRCh37	NA	Immune system	Protein	NA	NA	1	10534735	0	NA
prot-c-2761_49_2	FGF-18	NA	public	2019	Suhre K	NA	Males and Females	28240269	European	NA	NA	HG19/GRCh37	NA	Continuous	NA	EFO_0007937	name=Fibroblast growth factor 18; chr=5; start=171419656; end=171457623; entrez=8817; uniprot=O76093	1	501428	0	NA
prot-a-707	Cancer/testis antigen 55	NA	public	2018	Sun BB	NA	Males and Females	29875488	European	NA	3301	HG19/GRCh37	NA	Immune system	Protein	NA	NA	1	10534735	0	NA
prot-a-2852	Alpha-N-acetylgalactosaminide alpha-2,6-sialyltransferase 1	NA	public	2018	Sun BB	NA	Males and Females	29875488	European	NA	3301	HG19/GRCh37	NA	Immune system	Protein	NA	NA	1	10534735	0	NA
prot-a-386	C-C motif chemokine 1	NA	public	2018	Sun BB	NA	Males and Females	29875488	European	NA	3301	HG19/GRCh37	NA	Immune system	Protein	NA	NA	1	10534735	0	NA
prot-c-3730_81_2	TNR4	NA	public	2019	Suhre K	NA	Males and Females	28240269	European	NA	NA	HG19/GRCh37	NA	Continuous	NA	EFO_0007937	name=Tumor necrosis factor receptor superfamily member 4; chr=1; start=1211326; end=1214138; entrez=7293; uniprot=P43489	1	501428	0	NA
prot-a-15	Acyl-CoA-binding domain-containing protein 7	NA	public	2018	Sun BB	NA	Males and Females	29875488	European	NA	3301	HG19/GRCh37	NA	Immune system	Protein	NA	NA	1	10534735	0	NA
prot-c-2989_17_2	IFN-g	NA	public	2019	Suhre K	NA	Males and Females	28240269	European	NA	NA	HG19/GRCh37	NA	Continuous	NA	EFO_0007937	name=Interferon gamma; chr=12; start=68154768; end=68159747; entrez=3458; uniprot=P01579	1	501428	0	NA
prot-a-1309	Histone acetyltransferase type B catalytic subunit	NA	public	2018	Sun BB	NA	Males and Females	29875488	European	NA	3301	HG19/GRCh37	NA	Immune system	Protein	NA	NA	1	10534735	0	NA
prot-a-3209	V-set and transmembrane domain-containing protein 2-like protein	NA	public	2018	Sun BB	NA	Males and Females	29875488	European	NA	3301	HG19/GRCh37	NA	Immune system	Protein	NA	NA	1	10534735	0	NA
prot-c-4322_28_3	AMNLS	NA	public	2019	Suhre K	NA	Males and Females	28240269	European	NA	NA	HG19/GRCh37	NA	Continuous	NA	EFO_0007937	name=Protein amnionless; chr=14; start=102922656; end=102933596; entrez=81693; uniprot=Q9BXJ7	1	501428	0	NA
prot-a-100	Angiopoietin-related protein 7	NA	public	2018	Sun BB	NA	Males and Females	29875488	European	NA	3301	HG19/GRCh37	NA	Immune system	Protein	NA	NA	1	10534735	0	NA
prot-a-1109	Polyphosphoinositide phosphatase	NA	public	2018	Sun BB	NA	Males and Females	29875488	European	NA	3301	HG19/GRCh37	NA	Immune system	Protein	NA	NA	1	10534735	0	NA
prot-a-2547	Protein ripply1	NA	public	2018	Sun BB	NA	Males and Females	29875488	European	NA	3301	HG19/GRCh37	NA	Immune system	Protein	NA	NA	1	10534735	0	NA
prot-c-3178_5_2	CATC	NA	public	2019	Suhre K	NA	Males and Females	28240269	European	NA	NA	HG19/GRCh37	NA	Continuous	NA	EFO_0007937	name=Dipeptidyl peptidase 1; chr=11; start=88293592; end=88337787; entrez=1075; uniprot=P53634	1	501428	0	NA
prot-a-1213	Gap junction alpha-1 protein	NA	public	2018	Sun BB	NA	Males and Females	29875488	European	NA	3301	HG19/GRCh37	NA	Immune system	Protein	NA	NA	1	10534735	0	NA
prot-c-5118_74_2	RTN4	NA	public	2019	Suhre K	NA	Males and Females	28240269	European	NA	NA	HG19/GRCh37	NA	Continuous	NA	EFO_0007937	name=Reticulon-4; chr=2; start=54972187; end=55112621; entrez=57142; uniprot=Q9NQC3	1	501428	0	NA
prot-c-3232_28_2	TrATPase	NA	public	2019	Suhre K	NA	Males and Females	28240269	European	NA	NA	HG19/GRCh37	NA	Continuous	NA	EFO_0007937	name=Tartrate-resistant acid phosphatase type 5; chr=19; start=11574660; end=11579008; entrez=54; uniprot=P13686	1	501428	0	NA
prot-c-4188_1_2	Aflatoxin B1 aldehyde reductase	NA	public	2019	Suhre K	NA	Males and Females	28240269	European	NA	NA	HG19/GRCh37	NA	Continuous	NA	EFO_0007937	name=Aflatoxin B1 aldehyde reductase member 2; chr=1; start=19303965; end=19312146; entrez=8574; uniprot=O43488	1	501428	0	NA
prot-c-4165_2_1	Thyroglobulin	NA	public	2019	Suhre K	NA	Males and Females	28240269	European	NA	NA	HG19/GRCh37	NA	Continuous	NA	EFO_0007937	name=Thyroglobulin; chr=8; start=132866958; end=133134903; entrez=7038; uniprot=P01266	1	501428	0	NA
prot-c-4890_10_1	ACTH	NA	public	2019	Suhre K	NA	Males and Females	28240269	European	NA	NA	HG19/GRCh37	NA	Continuous	NA	EFO_0007937	name=Corticotropin; chr=2; start=25160853; end=25168903; entrez=5443; uniprot=P01189	1	501428	0	NA
prot-a-1909	Membrane magnesium transporter 1	NA	public	2018	Sun BB	NA	Males and Females	29875488	European	NA	3301	HG19/GRCh37	NA	Immune system	Protein	NA	NA	1	10534735	0	NA
prot-a-1978	Myc proto-oncogene protein	NA	public	2018	Sun BB	NA	Males and Females	29875488	European	NA	3301	HG19/GRCh37	NA	Immune system	Protein	NA	NA	1	10534735	0	NA
prot-a-1544	Interleukin-7 receptor subunit alpha	NA	public	2018	Sun BB	NA	Males and Females	29875488	European	NA	3301	HG19/GRCh37	NA	Immune system	Protein	NA	NA	1	10534735	0	NA
prot-a-390	C-C motif chemokine 14	NA	public	2018	Sun BB	NA	Males and Females	29875488	European	NA	3301	HG19/GRCh37	NA	Immune system	Protein	NA	NA	1	10534735	0	NA
prot-c-4976_57_1	CRK	NA	public	2019	Suhre K	NA	Males and Females	28240269	European	NA	NA	HG19/GRCh37	NA	Continuous	NA	EFO_0007937	name=Adapter molecule crk; chr=17; start=1420689; end=1463162; entrez=1398; uniprot=P46108	1	501428	0	NA
prot-a-1227	Guanine nucleotide-binding protein G(I)/G(S)/G(O) subunit gamma-T2	NA	public	2018	Sun BB	NA	Males and Females	29875488	European	NA	3301	HG19/GRCh37	NA	Immune system	Protein	NA	NA	1	10534735	0	NA
prot-c-4905_63_1	Coactosin-like protein	NA	public	2019	Suhre K	NA	Males and Females	28240269	European	NA	NA	HG19/GRCh37	NA	Continuous	NA	EFO_0007937	name=Coactosin-like protein; chr=16; start=84565594; end=84618077; entrez=23406; uniprot=Q14019	1	501428	0	NA
prot-c-4250_23_3	NSF1C	NA	public	2019	Suhre K	NA	Males and Females	28240269	European	NA	NA	HG19/GRCh37	NA	Continuous	NA	EFO_0007937	name=NSFL1 cofactor p47; chr=20; start=1442162; end=1473842; entrez=55968; uniprot=Q9UNZ2	1	501428	0	NA
prot-c-5098_79_3	KLRF1	NA	public	2019	Suhre K	NA	Males and Females	28240269	European	NA	NA	HG19/GRCh37	NA	Continuous	NA	EFO_0007937	name=Killer cell lectin-like receptor subfamily F member 1; chr=12; start=9827481; end=9845007; entrez=51348; uniprot=Q9NZS2	1	501428	0	NA
prot-a-2420	Proteasome activator complex subunit 1	NA	public	2018	Sun BB	NA	Males and Females	29875488	European	NA	3301	HG19/GRCh37	NA	Immune system	Protein	NA	NA	1	10534735	0	NA
prot-a-3115	TPA-induced transmembrane protein	NA	public	2018	Sun BB	NA	Males and Females	29875488	European	NA	3301	HG19/GRCh37	NA	Immune system	Protein	NA	NA	1	10534735	0	NA
prot-a-2559	Rho-related GTP-binding protein Rho6	NA	public	2018	Sun BB	NA	Males and Females	29875488	European	NA	3301	HG19/GRCh37	NA	Immune system	Protein	NA	NA	1	10534735	0	NA
prot-c-2515_14_3	GFRa-2	NA	public	2019	Suhre K	NA	Males and Females	28240269	European	NA	NA	HG19/GRCh37	NA	Continuous	NA	EFO_0007937	name=GDNF family receptor alpha-2; chr=8; start=21690403; end=21812357; entrez=2675; uniprot=O00451	1	501428	0	NA
prot-a-3107	Ribosome biogenesis protein TSR3 homolog	NA	public	2018	Sun BB	NA	Males and Females	29875488	European	NA	3301	HG19/GRCh37	NA	Immune system	Protein	NA	NA	1	10534735	0	NA
prot-a-796	Beta-defensin 119	NA	public	2018	Sun BB	NA	Males and Females	29875488	European	NA	3301	HG19/GRCh37	NA	Immune system	Protein	NA	NA	1	10534735	0	NA
prot-c-4150_75_2	Plasmin	NA	public	2019	Suhre K	NA	Males and Females	28240269	European	NA	NA	HG19/GRCh37	NA	Continuous	NA	EFO_0007937	name=Plasmin; chr=6; start=160702238; end=160753315; entrez=5340; uniprot=P00747	1	501428	0	NA
prot-a-2789	Alpha-synuclein	NA	public	2018	Sun BB	NA	Males and Females	29875488	European	NA	3301	HG19/GRCh37	NA	Immune system	Protein	NA	NA	1	10534735	0	NA
prot-c-3285_23_2	C1r	NA	public	2019	Suhre K	NA	Males and Females	28240269	European	NA	NA	HG19/GRCh37	NA	Continuous	NA	EFO_0007937	name=Complement C1r subcomponent; chr=12; start=7080209; end=7092607; entrez=715; uniprot=P00736	1	501428	0	NA
prot-a-2333	Periostin	NA	public	2018	Sun BB	NA	Males and Females	29875488	European	NA	3301	HG19/GRCh37	NA	Immune system	Protein	NA	NA	1	10534735	0	NA
prot-c-2835_1_4	Ku70	NA	public	2019	Suhre K	NA	Males and Females	28240269	European	NA	NA	HG19/GRCh37	NA	Continuous	NA	EFO_0007937	name=X-ray repair cross-complementing protein 6; chr=22; start=41621119; end=41664048; entrez=2547; uniprot=P12956	1	501428	0	NA
prot-c-5069_9_3	DAF	NA	public	2019	Suhre K	NA	Males and Females	28240269	European	NA	NA	HG19/GRCh37	NA	Continuous	NA	EFO_0007937	name=Complement decay-accelerating factor; chr=1; start=207321508; end=207360966; entrez=1604; uniprot=P08174	1	501428	0	NA
prot-a-2168	Polyadenylate-binding protein-interacting protein 1	NA	public	2018	Sun BB	NA	Males and Females	29875488	European	NA	3301	HG19/GRCh37	NA	Immune system	Protein	NA	NA	1	10534735	0	NA
prot-c-3389_7_2	PCI	NA	public	2019	Suhre K	NA	Males and Females	28240269	European	NA	NA	HG19/GRCh37	NA	Continuous	NA	EFO_0007937	name=Plasma serine protease inhibitor; chr=14; start=94561442; end=94593120; entrez=5104; uniprot=P05154	1	501428	0	NA
prot-a-2964	Transforming growth factor beta-2	NA	public	2018	Sun BB	NA	Males and Females	29875488	European	NA	3301	HG19/GRCh37	NA	Immune system	Protein	NA	NA	1	10534735	0	NA
prot-c-5006_71_1	MK13	NA	public	2019	Suhre K	NA	Males and Females	28240269	European	NA	NA	HG19/GRCh37	NA	Continuous	NA	EFO_0007937	name=Mitogen-activated protein kinase 13; chr=6; start=36127809; end=36144524; entrez=5603; uniprot=O15264	1	501428	0	NA
prot-c-3440_7_2	granzyme A	NA	public	2019	Suhre K	NA	Males and Females	28240269	European	NA	NA	HG19/GRCh37	NA	Continuous	NA	EFO_0007937	name=Granzyme A; chr=5; start=55102648; end=55110252; entrez=3001; uniprot=P12544	1	501428	0	NA
prot-a-133	Apolipoprotein F	NA	public	2018	Sun BB	NA	Males and Females	29875488	European	NA	3301	HG19/GRCh37	NA	Immune system	Protein	NA	NA	1	10534735	0	NA
prot-c-3352_80_3	Carbonic anhydrase 6	NA	public	2019	Suhre K	NA	Males and Females	28240269	European	NA	NA	HG19/GRCh37	NA	Continuous	NA	EFO_0007937	name=Carbonic anhydrase 6; chr=1; start=8945867; end=8975092; entrez=765; uniprot=P23280	1	501428	0	NA
prot-a-2867	Signal transducer and activator of transcription 1-alpha/beta	NA	public	2018	Sun BB	NA	Males and Females	29875488	European	NA	3301	HG19/GRCh37	NA	Immune system	Protein	NA	NA	1	10534735	0	NA
prot-a-944	Gamma-enolase	NA	public	2018	Sun BB	NA	Males and Females	29875488	European	NA	3301	HG19/GRCh37	NA	Immune system	Protein	NA	NA	1	10534735	0	NA
prot-c-3554_24_1	Adiponectin	NA	public	2019	Suhre K	NA	Males and Females	28240269	European	NA	NA	HG19/GRCh37	NA	Continuous	NA	EFO_0007937	name=Adiponectin; chr=3; start=186842690; end=186858463; entrez=9370; uniprot=Q15848	1	501428	0	NA
prot-a-1935	Melanocortin-2 receptor accessory protein 2	NA	public	2018	Sun BB	NA	Males and Females	29875488	European	NA	3301	HG19/GRCh37	NA	Immune system	Protein	NA	NA	1	10534735	0	NA
prot-c-3489_9_2	CNTF	NA	public	2019	Suhre K	NA	Males and Females	28240269	European	NA	NA	HG19/GRCh37	NA	Continuous	NA	EFO_0007937	name=Ciliary Neurotrophic Factor; chr=11; start=58622673; end=58625733; entrez=1270; uniprot=P26441	1	501428	0	NA
prot-a-538	Chromogranin-A	NA	public	2018	Sun BB	NA	Males and Females	29875488	European	NA	3301	HG19/GRCh37	NA	Immune system	Protein	NA	NA	1	10534735	0	NA
prot-c-2695_25_1	PECAM-1	NA	public	2019	Suhre K	NA	Males and Females	28240269	European	NA	NA	HG19/GRCh37	NA	Continuous	NA	EFO_0007937	name=Platelet endothelial cell adhesion molecule; chr=17; start=64319415; end=64413776; entrez=5175; uniprot=P16284	1	501428	0	NA
prot-a-1172	Polypeptide N-acetylgalactosaminyltransferase 3	NA	public	2018	Sun BB	NA	Males and Females	29875488	European	NA	3301	HG19/GRCh37	NA	Immune system	Protein	NA	NA	1	10534735	0	NA
prot-a-725	Cathepsin H	NA	public	2018	Sun BB	NA	Males and Females	29875488	European	NA	3301	HG19/GRCh37	NA	Immune system	Protein	NA	NA	1	10534735	0	NA
prot-c-3629_60_4	MRCKB	NA	public	2019	Suhre K	NA	Males and Females	28240269	European	NA	NA	HG19/GRCh37	NA	Continuous	NA	EFO_0007937	name=Serine/threonine-protein kinase MRCK beta; chr=14; start=102932379; end=103057462; entrez=9578; uniprot=Q9Y5S2	1	501428	0	NA
prot-a-1769	Leucine-rich repeat and fibronectin type-III domain-containing protein 2	NA	public	2018	Sun BB	NA	Males and Females	29875488	European	NA	3301	HG19/GRCh37	NA	Immune system	Protein	NA	NA	1	10534735	0	NA
prot-a-2379	Major prion protein	NA	public	2018	Sun BB	NA	Males and Females	29875488	European	NA	3301	HG19/GRCh37	NA	Immune system	Protein	NA	NA	1	10534735	0	NA
prot-a-3248	14-3-3 protein family	NA	public	2018	Sun BB	NA	Males and Females	29875488	European	NA	3301	HG19/GRCh37	NA	Immune system	Protein	NA	NA	1	10534735	0	NA
prot-c-4500_50_2	SCGF-alpha	NA	public	2019	Suhre K	NA	Males and Females	28240269	European	NA	NA	HG19/GRCh37	NA	Continuous	NA	EFO_0007937	name=Stem Cell Growth Factor-alpha; chr=19; start=50723329; end=50725718; entrez=6320; uniprot=Q9Y240	1	501428	0	NA
prot-a-2273	Paired immunoglobulin-like type 2 receptor alpha	NA	public	2018	Sun BB	NA	Males and Females	29875488	European	NA	3301	HG19/GRCh37	NA	Immune system	Protein	NA	NA	1	10534735	0	NA
prot-c-3640_14_3	RAP	NA	public	2019	Suhre K	NA	Males and Females	28240269	European	NA	NA	HG19/GRCh37	NA	Continuous	NA	EFO_0007937	name=alpha-2-macroglobulin receptor-associated protein; chr=4; start=3506376; end=3532559; entrez=4043; uniprot=P30533	1	501428	0	NA
prot-a-313	C3a anaphylatoxin des Arginine	NA	public	2018	Sun BB	NA	Males and Females	29875488	European	NA	3301	HG19/GRCh37	NA	Immune system	Protein	NA	NA	1	10534735	0	NA
prot-c-3434_34_1	FN1.3	NA	public	2019	Suhre K	NA	Males and Females	28240269	European	NA	NA	HG19/GRCh37	NA	Continuous	NA	EFO_0007937	name=Fibronectin Fragment 3; chr=2; start=215360440; end=215436172; entrez=2335; uniprot=P02751	1	501428	0	NA
prot-a-2561	RING finger protein 122	NA	public	2018	Sun BB	NA	Males and Females	29875488	European	NA	3301	HG19/GRCh37	NA	Immune system	Protein	NA	NA	1	10534735	0	NA
prot-a-261	BCL2/adenovirus E1B 19 kDa protein-interacting protein 3	NA	public	2018	Sun BB	NA	Males and Females	29875488	European	NA	3301	HG19/GRCh37	NA	Immune system	Protein	NA	NA	1	10534735	0	NA
prot-a-2735	Signal-regulatory protein gamma	NA	public	2018	Sun BB	NA	Males and Females	29875488	European	NA	3301	HG19/GRCh37	NA	Immune system	Protein	NA	NA	1	10534735	0	NA
prot-a-586	Dual specificity protein kinase CLK2	NA	public	2018	Sun BB	NA	Males and Females	29875488	European	NA	3301	HG19/GRCh37	NA	Immune system	Protein	NA	NA	1	10534735	0	NA
prot-a-2376	Prolactin-releasing peptide	NA	public	2018	Sun BB	NA	Males and Females	29875488	European	NA	3301	HG19/GRCh37	NA	Immune system	Protein	NA	NA	1	10534735	0	NA
prot-c-3708_62_1	a2-Macroglobulin	NA	public	2019	Suhre K	NA	Males and Females	28240269	European	NA	NA	HG19/GRCh37	NA	Continuous	NA	EFO_0007937	name=Alpha-2-macroglobulin; chr=12; start=9067664; end=9116229; entrez=2; uniprot=P01023	1	501428	0	NA
prot-c-4801_13_3	PERL	NA	public	2019	Suhre K	NA	Males and Females	28240269	European	NA	NA	HG19/GRCh37	NA	Continuous	NA	EFO_0007937	name=Lactoperoxidase; chr=17; start=58218548; end=58268518; entrez=4025; uniprot=P22079	1	501428	0	NA
prot-a-823	Dickkopf-related protein 4	NA	public	2018	Sun BB	NA	Males and Females	29875488	European	NA	3301	HG19/GRCh37	NA	Immune system	Protein	NA	NA	1	10534735	0	NA
prot-a-2568	RING finger protein 165	NA	public	2018	Sun BB	NA	Males and Females	29875488	European	NA	3301	HG19/GRCh37	NA	Immune system	Protein	NA	NA	1	10534735	0	NA
prot-c-4876_32_1	Coagulation Factor IX	NA	public	2019	Suhre K	NA	Males and Females	28240269	European	NA	NA	HG19/GRCh37	NA	Continuous	NA	EFO_0007937	name=Coagulation factor IX; chr=X; start=139530758; end=139563458; entrez=2158; uniprot=P00740	1	501428	0	NA
prot-a-2108	Sterol-4-alpha-carboxylate 3-dehydrogenase, decarboxylating	NA	public	2018	Sun BB	NA	Males and Females	29875488	European	NA	3301	HG19/GRCh37	NA	Immune system	Protein	NA	NA	1	10534735	0	NA
prot-c-4278_14_3	Protein disulfide-isomerase	NA	public	2019	Suhre K	NA	Males and Females	28240269	European	NA	NA	HG19/GRCh37	NA	Continuous	NA	EFO_0007937	name=Protein disulfide-isomerase; chr=17; start=81843159; end=81860694; entrez=5034; uniprot=P07237	1	501428	0	NA
prot-c-3311_27_1	FCG3B	NA	public	2019	Suhre K	NA	Males and Females	28240269	European	NA	NA	HG19/GRCh37	NA	Continuous	NA	EFO_0007937	name=Low affinity immunoglobulin gamma Fc region receptor III-B; chr=1; start=161623196; end=161631963; entrez=2215; uniprot=O75015	1	501428	0	NA
prot-c-4368_8_2	b-NGF	NA	public	2019	Suhre K	NA	Males and Females	28240269	European	NA	NA	HG19/GRCh37	NA	Continuous	NA	EFO_0007937	name=beta-nerve growth factor; chr=1; start=115285918; end=115338236; entrez=4803; uniprot=P01138	1	501428	0	NA
prot-c-3874_8_1	UB2L3	NA	public	2019	Suhre K	NA	Males and Females	28240269	European	NA	NA	HG19/GRCh37	NA	Continuous	NA	EFO_0007937	name=Ubiquitin-conjugating enzyme E2 L3; chr=22; start=21549447; end=21624034; entrez=7332; uniprot=P68036	1	501428	0	NA
prot-a-786	Beta-defensin 108B	NA	public	2018	Sun BB	NA	Males and Females	29875488	European	NA	3301	HG19/GRCh37	NA	Immune system	Protein	NA	NA	1	10534735	0	NA
prot-a-2501	Probable RNA-binding protein 19	NA	public	2018	Sun BB	NA	Males and Females	29875488	European	NA	3301	HG19/GRCh37	NA	Immune system	Protein	NA	NA	1	10534735	0	NA
prot-a-1736	Leukemia inhibitory factor	NA	public	2018	Sun BB	NA	Males and Females	29875488	European	NA	3301	HG19/GRCh37	NA	Immune system	Protein	NA	NA	1	10534735	0	NA
prot-c-4866_59_2	TrkB	NA	public	2019	Suhre K	NA	Males and Females	28240269	European	NA	NA	HG19/GRCh37	NA	Continuous	NA	EFO_0007937	name=BDNF/NT-3 growth factors receptor; chr=9; start=84668551; end=85027070; entrez=4915; uniprot=Q16620	1	501428	0	NA
prot-a-1810	Lymphocyte antigen 6 complex locus protein G6c	NA	public	2018	Sun BB	NA	Males and Females	29875488	European	NA	3301	HG19/GRCh37	NA	Immune system	Protein	NA	NA	1	10534735	0	NA
prot-b-34	Fas cell surface death receptor	NA	public	2018	Folkersen L	NA	Males and Females	28369058	European	NA	3394	HG19/GRCh37	NA	Immune system	Protein	NA	NA	1	5270646	0	NA
prot-c-4336_2_1	SAA	NA	public	2019	Suhre K	NA	Males and Females	28240269	European	NA	NA	HG19/GRCh37	NA	Continuous	NA	EFO_0007937	name=Serum amyloid A-1 protein; chr=11; start=18266174; end=18269977; entrez=6288; uniprot=P0DJI8	1	501428	0	NA
prot-a-2174	Papilin	NA	public	2018	Sun BB	NA	Males and Females	29875488	European	NA	3301	HG19/GRCh37	NA	Immune system	Protein	NA	NA	1	10534735	0	NA
prot-b-55	growth differentiation factor 15	NA	public	2018	Folkersen L	NA	Males and Females	28369058	European	NA	3394	HG19/GRCh37	NA	Immune system	Protein	NA	NA	1	5270646	0	NA
prot-c-3166_92_1	Siglec-3	NA	public	2019	Suhre K	NA	Males and Females	28240269	European	NA	NA	HG19/GRCh37	NA	Continuous	NA	EFO_0007937	name=Myeloid cell surface antigen CD33; chr=19; start=51225064; end=51243860; entrez=945; uniprot=P20138	1	501428	0	NA
prot-a-3134	PolyUbiquitin K63-linked	NA	public	2018	Sun BB	NA	Males and Females	29875488	European	NA	3301	HG19/GRCh37	NA	Immune system	Protein	NA	NA	1	10534735	0	NA
prot-c-4717_55_2	IL-3	NA	public	2019	Suhre K	NA	Males and Females	28240269	European	NA	NA	HG19/GRCh37	NA	Continuous	NA	EFO_0007937	name=Interleukin-3; chr=5; start=132060529; end=132063204; entrez=3562; uniprot=P08700	1	501428	0	NA
prot-a-1079	Fc receptor-like protein 1	NA	public	2018	Sun BB	NA	Males and Females	29875488	European	NA	3301	HG19/GRCh37	NA	Immune system	Protein	NA	NA	1	10534735	0	NA
prot-c-5412_53_3	CD27	NA	public	2019	Suhre K	NA	Males and Females	28240269	European	NA	NA	HG19/GRCh37	NA	Continuous	NA	EFO_0007937	name=CD27 antigen; chr=12; start=6444867; end=6451718; entrez=939; uniprot=P26842	1	501428	0	NA
prot-a-3118	Twinfilin-1	NA	public	2018	Sun BB	NA	Males and Females	29875488	European	NA	3301	HG19/GRCh37	NA	Immune system	Protein	NA	NA	1	10534735	0	NA
prot-c-5060_62_3	B7-H1	NA	public	2019	Suhre K	NA	Males and Females	28240269	European	NA	NA	HG19/GRCh37	NA	Continuous	NA	EFO_0007937	name=Programmed cell death 1 ligand 1; chr=9; start=5450503; end=5470566; entrez=29126; uniprot=Q9NZQ7	1	501428	0	NA
prot-a-2362	Proteoglycan 3	NA	public	2018	Sun BB	NA	Males and Females	29875488	European	NA	3301	HG19/GRCh37	NA	Immune system	Protein	NA	NA	1	10534735	0	NA
prot-a-2841	Lupus La protein	NA	public	2018	Sun BB	NA	Males and Females	29875488	European	NA	3301	HG19/GRCh37	NA	Immune system	Protein	NA	NA	1	10534735	0	NA
prot-a-856	Dipeptidase 1	NA	public	2018	Sun BB	NA	Males and Females	29875488	European	NA	3301	HG19/GRCh37	NA	Immune system	Protein	NA	NA	1	10534735	0	NA
prot-c-2837_3_2	Met	NA	public	2019	Suhre K	NA	Males and Females	28240269	European	NA	NA	HG19/GRCh37	NA	Continuous	NA	EFO_0007937	name=Hepatocyte growth factor receptor; chr=7; start=116672390; end=116798386; entrez=4233; uniprot=P08581	1	501428	0	NA
prot-c-3198_4_1	IDS	NA	public	2019	Suhre K	NA	Males and Females	28240269	European	NA	NA	HG19/GRCh37	NA	Continuous	NA	EFO_0007937	name=Iduronate 2-sulfatase; chr=X; start=149476990; end=149521096; entrez=3423; uniprot=P22304	1	501428	0	NA
prot-c-3294_55_2	CFC1	NA	public	2019	Suhre K	NA	Males and Females	28240269	European	NA	NA	HG19/GRCh37	NA	Continuous	NA	EFO_0007937	name=Cryptic protein; chr=2; start=130592168; end=130599575; entrez=55997; uniprot=P0CG37	1	501428	0	NA
prot-a-493	Cyclin-dependent kinase 5:Cyclin-dependent kinase 5 activator 1 complex	NA	public	2018	Sun BB	NA	Males and Females	29875488	European	NA	3301	HG19/GRCh37	NA	Immune system	Protein	NA	NA	1	10534735	0	NA
prot-a-2633	Suprabasin	NA	public	2018	Sun BB	NA	Males and Females	29875488	European	NA	3301	HG19/GRCh37	NA	Immune system	Protein	NA	NA	1	10534735	0	NA
prot-a-3033	Tumor necrosis factor receptor superfamily member 10B	NA	public	2018	Sun BB	NA	Males and Females	29875488	European	NA	3301	HG19/GRCh37	NA	Immune system	Protein	NA	NA	1	10534735	0	NA
prot-a-167	cAMP-regulated phosphoprotein 19	NA	public	2018	Sun BB	NA	Males and Females	29875488	European	NA	3301	HG19/GRCh37	NA	Immune system	Protein	NA	NA	1	10534735	0	NA
prot-a-2490	Rap1 GTPase-GDP dissociation stimulator 1	NA	public	2018	Sun BB	NA	Males and Females	29875488	European	NA	3301	HG19/GRCh37	NA	Immune system	Protein	NA	NA	1	10534735	0	NA
prot-c-2578_67_2	MCP-1	NA	public	2019	Suhre K	NA	Males and Females	28240269	European	NA	NA	HG19/GRCh37	NA	Continuous	NA	EFO_0007937	name=C-C motif chemokine 2; chr=17; start=34255218; end=34257203; entrez=6347; uniprot=P13500	1	501428	0	NA
prot-c-2961_1_2	Protein C	NA	public	2019	Suhre K	NA	Males and Females	28240269	European	NA	NA	HG19/GRCh37	NA	Continuous	NA	EFO_0007937	name=Vitamin K-dependent protein C; chr=2; start=127418427; end=127429246; entrez=5624; uniprot=P04070	1	501428	0	NA
prot-c-4956_2_1	EPI	NA	public	2019	Suhre K	NA	Males and Females	28240269	European	NA	NA	HG19/GRCh37	NA	Continuous	NA	EFO_0007937	name=Epiregulin; chr=4; start=74365143; end=74388751; entrez=2069; uniprot=O14944	1	501428	0	NA
prot-a-831	Delta-like protein 1	NA	public	2018	Sun BB	NA	Males and Females	29875488	European	NA	3301	HG19/GRCh37	NA	Immune system	Protein	NA	NA	1	10534735	0	NA
prot-a-2596	Ribosomal protein S6 kinase alpha-6	NA	public	2018	Sun BB	NA	Males and Females	29875488	European	NA	3301	HG19/GRCh37	NA	Immune system	Protein	NA	NA	1	10534735	0	NA
prot-a-2127	Protein syndesmos	NA	public	2018	Sun BB	NA	Males and Females	29875488	European	NA	3301	HG19/GRCh37	NA	Immune system	Protein	NA	NA	1	10534735	0	NA
prot-a-913	ETS homologous factor	NA	public	2018	Sun BB	NA	Males and Females	29875488	European	NA	3301	HG19/GRCh37	NA	Immune system	Protein	NA	NA	1	10534735	0	NA
prot-a-654	Cyclic AMP-responsive element-binding protein 3-like protein 4	NA	public	2018	Sun BB	NA	Males and Females	29875488	European	NA	3301	HG19/GRCh37	NA	Immune system	Protein	NA	NA	1	10534735	0	NA
prot-a-2500	Retinoblastoma-like protein 1	NA	public	2018	Sun BB	NA	Males and Females	29875488	European	NA	3301	HG19/GRCh37	NA	Immune system	Protein	NA	NA	1	10534735	0	NA
prot-c-3835_11_2	TLR2	NA	public	2019	Suhre K	NA	Males and Females	28240269	European	NA	NA	HG19/GRCh37	NA	Continuous	NA	EFO_0007937	name=Toll-like receptor 2; chr=4; start=153701500; end=153705699; entrez=7097; uniprot=O60603	1	501428	0	NA
prot-a-1912	Macrophage metalloelastase	NA	public	2018	Sun BB	NA	Males and Females	29875488	European	NA	3301	HG19/GRCh37	NA	Immune system	Protein	NA	NA	1	10534735	0	NA
prot-a-473	Cyclin-dependent kinase 1:G2/mitotic-specific cyclin-B1 complex	NA	public	2018	Sun BB	NA	Males and Females	29875488	European	NA	3301	HG19/GRCh37	NA	Immune system	Protein	NA	NA	1	10534735	0	NA
prot-a-2929	Tax1-binding protein 3	NA	public	2018	Sun BB	NA	Males and Females	29875488	European	NA	3301	HG19/GRCh37	NA	Immune system	Protein	NA	NA	1	10534735	0	NA
prot-b-24	TNF superfamily member 14	NA	public	2018	Folkersen L	NA	Males and Females	28369058	European	NA	3394	HG19/GRCh37	NA	Immune system	Protein	NA	NA	1	5270646	0	NA
prot-a-3090	Tryptase beta-2	NA	public	2018	Sun BB	NA	Males and Females	29875488	European	NA	3301	HG19/GRCh37	NA	Immune system	Protein	NA	NA	1	10534735	0	NA
prot-a-2623	Serum amyloid A-1 protein	NA	public	2018	Sun BB	NA	Males and Females	29875488	European	NA	3301	HG19/GRCh37	NA	Immune system	Protein	NA	NA	1	10534735	0	NA
prot-c-3290_50_2	CD109	NA	public	2019	Suhre K	NA	Males and Females	28240269	European	NA	NA	HG19/GRCh37	NA	Continuous	NA	EFO_0007937	name=CD109 antigen; chr=6; start=73695785; end=73828316; entrez=135228; uniprot=Q6YHK3	1	501428	0	NA
prot-a-1229	Glycine N-methyltransferase	NA	public	2018	Sun BB	NA	Males and Females	29875488	European	NA	3301	HG19/GRCh37	NA	Immune system	Protein	NA	NA	1	10534735	0	NA
prot-a-3097	T-cell receptor-associated transmembrane adapter 1	NA	public	2018	Sun BB	NA	Males and Females	29875488	European	NA	3301	HG19/GRCh37	NA	Immune system	Protein	NA	NA	1	10534735	0	NA
prot-a-1501	X-linked interleukin-1 receptor accessory protein-like 2	NA	public	2018	Sun BB	NA	Males and Females	29875488	European	NA	3301	HG19/GRCh37	NA	Immune system	Protein	NA	NA	1	10534735	0	NA
prot-a-2328	Protein O-linked-mannose beta-1,2-N-acetylglucosaminyltransferase 1	NA	public	2018	Sun BB	NA	Males and Females	29875488	European	NA	3301	HG19/GRCh37	NA	Immune system	Protein	NA	NA	1	10534735	0	NA
prot-a-2277	Pirin	NA	public	2018	Sun BB	NA	Males and Females	29875488	European	NA	3301	HG19/GRCh37	NA	Immune system	Protein	NA	NA	1	10534735	0	NA
prot-a-124	Adipocyte plasma membrane-associated protein	NA	public	2018	Sun BB	NA	Males and Females	29875488	European	NA	3301	HG19/GRCh37	NA	Immune system	Protein	NA	NA	1	10534735	0	NA
prot-a-970	Epiphycan	NA	public	2018	Sun BB	NA	Males and Females	29875488	European	NA	3301	HG19/GRCh37	NA	Immune system	Protein	NA	NA	1	10534735	0	NA
prot-a-740	Stromal cell-derived factor 1	NA	public	2018	Sun BB	NA	Males and Females	29875488	European	NA	3301	HG19/GRCh37	NA	Immune system	Protein	NA	NA	1	10534735	0	NA
prot-c-2877_3_1	UBC9	NA	public	2019	Suhre K	NA	Males and Females	28240269	European	NA	NA	HG19/GRCh37	NA	Continuous	NA	EFO_0007937	name=SUMO-conjugating enzyme UBC9; chr=16; start=1308880; end=1327018; entrez=7329; uniprot=P63279	1	501428	0	NA
prot-c-3534_14_2	CD40 ligand, soluble	NA	public	2019	Suhre K	NA	Males and Females	28240269	European	NA	NA	HG19/GRCh37	NA	Continuous	NA	EFO_0007937	name=CD40 ligand; chr=X; start=136648193; end=136660390; entrez=959; uniprot=P29965	1	501428	0	NA
prot-a-2449	Receptor-type tyrosine-protein phosphatase U	NA	public	2018	Sun BB	NA	Males and Females	29875488	European	NA	3301	HG19/GRCh37	NA	Immune system	Protein	NA	NA	1	10534735	0	NA
prot-a-597	Chymase	NA	public	2018	Sun BB	NA	Males and Females	29875488	European	NA	3301	HG19/GRCh37	NA	Immune system	Protein	NA	NA	1	10534735	0	NA
prot-c-5490_53_3	Testican-1	NA	public	2019	Suhre K	NA	Males and Females	28240269	European	NA	NA	HG19/GRCh37	NA	Continuous	NA	EFO_0007937	name=Testican-1; chr=5; start=136975298; end=137598379; entrez=6695; uniprot=Q08629	1	501428	0	NA
prot-a-1548	Inositol monophosphatase 3	NA	public	2018	Sun BB	NA	Males and Females	29875488	European	NA	3301	HG19/GRCh37	NA	Immune system	Protein	NA	NA	1	10534735	0	NA
prot-c-4301_58_2	Thymidine kinase	NA	public	2019	Suhre K	NA	Males and Females	28240269	European	NA	NA	HG19/GRCh37	NA	Continuous	NA	EFO_0007937	name=Thymidine kinase, cytosolic; chr=17; start=78174075; end=78187233; entrez=7083; uniprot=P04183	1	501428	0	NA
prot-a-2481	Rac GTPase-activating protein 1	NA	public	2018	Sun BB	NA	Males and Females	29875488	European	NA	3301	HG19/GRCh37	NA	Immune system	Protein	NA	NA	1	10534735	0	NA
prot-a-2580	Rho-associated protein kinase 2	NA	public	2018	Sun BB	NA	Males and Females	29875488	European	NA	3301	HG19/GRCh37	NA	Immune system	Protein	NA	NA	1	10534735	0	NA
prot-a-2424	Patched domain-containing protein 3	NA	public	2018	Sun BB	NA	Males and Females	29875488	European	NA	3301	HG19/GRCh37	NA	Immune system	Protein	NA	NA	1	10534735	0	NA
prot-a-2545	Receptor-interacting serine/threonine-protein kinase 2	NA	public	2018	Sun BB	NA	Males and Females	29875488	European	NA	3301	HG19/GRCh37	NA	Immune system	Protein	NA	NA	1	10534735	0	NA
prot-a-198	Ubiquitin-like modifier-activating enzyme ATG7	NA	public	2018	Sun BB	NA	Males and Females	29875488	European	NA	3301	HG19/GRCh37	NA	Immune system	Protein	NA	NA	1	10534735	0	NA
prot-a-2266	PILR alpha-associated neural protein	NA	public	2018	Sun BB	NA	Males and Females	29875488	European	NA	3301	HG19/GRCh37	NA	Immune system	Protein	NA	NA	1	10534735	0	NA
prot-a-1539	Interleukin-6	NA	public	2018	Sun BB	NA	Males and Females	29875488	European	NA	3301	HG19/GRCh37	NA	Immune system	Protein	NA	NA	1	10534735	0	NA
prot-a-2375	Prolactin	NA	public	2018	Sun BB	NA	Males and Females	29875488	European	NA	3301	HG19/GRCh37	NA	Immune system	Protein	NA	NA	1	10534735	0	NA
prot-a-606	Ciliary neurotrophic factor receptor subunit alpha	NA	public	2018	Sun BB	NA	Males and Females	29875488	European	NA	3301	HG19/GRCh37	NA	Immune system	Protein	NA	NA	1	10534735	0	NA
prot-a-2812	Spastin	NA	public	2018	Sun BB	NA	Males and Females	29875488	European	NA	3301	HG19/GRCh37	NA	Immune system	Protein	NA	NA	1	10534735	0	NA
prot-c-4535_50_2	BST1	NA	public	2019	Suhre K	NA	Males and Females	28240269	European	NA	NA	HG19/GRCh37	NA	Continuous	NA	EFO_0007937	name=ADP-ribosyl cyclase/cyclic ADP-ribose hydrolase 2; chr=4; start=15702950; end=15738313; entrez=683; uniprot=Q10588	1	501428	0	NA
prot-c-3431_54_2	EphA1	NA	public	2019	Suhre K	NA	Males and Females	28240269	European	NA	NA	HG19/GRCh37	NA	Continuous	NA	EFO_0007937	name=Ephrin type-A receptor 1; chr=7; start=143390289; end=143408892; entrez=2041; uniprot=P21709	1	501428	0	NA
prot-a-1489	Interleukin-17 receptor D	NA	public	2018	Sun BB	NA	Males and Females	29875488	European	NA	3301	HG19/GRCh37	NA	Immune system	Protein	NA	NA	1	10534735	0	NA
prot-b-8	kallikrein related peptidase 11	NA	public	2018	Folkersen L	NA	Males and Females	28369058	European	NA	3394	HG19/GRCh37	NA	Immune system	Protein	NA	NA	1	5270646	0	NA
prot-c-3808_76_2	FGFR-2	NA	public	2019	Suhre K	NA	Males and Females	28240269	European	NA	NA	HG19/GRCh37	NA	Continuous	NA	EFO_0007937	name=Fibroblast growth factor receptor 2; chr=10; start=121478334; end=121598458; entrez=2263; uniprot=P21802	1	501428	0	NA
prot-a-1778	Low-density lipoprotein receptor-related protein 1B	NA	public	2018	Sun BB	NA	Males and Females	29875488	European	NA	3301	HG19/GRCh37	NA	Immune system	Protein	NA	NA	1	10534735	0	NA
prot-a-2624	Deoxynucleoside triphosphate triphosphohydrolase SAMHD1	NA	public	2018	Sun BB	NA	Males and Females	29875488	European	NA	3301	HG19/GRCh37	NA	Immune system	Protein	NA	NA	1	10534735	0	NA
prot-a-1792	Leucine-rich repeat neuronal protein 1	NA	public	2018	Sun BB	NA	Males and Females	29875488	European	NA	3301	HG19/GRCh37	NA	Immune system	Protein	NA	NA	1	10534735	0	NA
prot-a-2754	Zinc transporter 5	NA	public	2018	Sun BB	NA	Males and Females	29875488	European	NA	3301	HG19/GRCh37	NA	Immune system	Protein	NA	NA	1	10534735	0	NA
prot-a-968	Erythropoietin receptor	NA	public	2018	Sun BB	NA	Males and Females	29875488	European	NA	3301	HG19/GRCh37	NA	Immune system	Protein	NA	NA	1	10534735	0	NA
prot-a-694	Casein kinase I isoform gamma-2	NA	public	2018	Sun BB	NA	Males and Females	29875488	European	NA	3301	HG19/GRCh37	NA	Immune system	Protein	NA	NA	1	10534735	0	NA
prot-a-1354	3-hydroxy-3-methylglutaryl-coenzyme A reductase	NA	public	2018	Sun BB	NA	Males and Females	29875488	European	NA	3301	HG19/GRCh37	NA	Immune system	Protein	NA	NA	1	10534735	0	NA
prot-c-2747_3_2	ULBP-3	NA	public	2019	Suhre K	NA	Males and Females	28240269	European	NA	NA	HG19/GRCh37	NA	Continuous	NA	EFO_0007937	name=NKG2D ligand 3; chr=6; start=150063150; end=150069095; entrez=79465; uniprot=Q9BZM4	1	501428	0	NA
prot-a-1854	MAP kinase-activated protein kinase 5	NA	public	2018	Sun BB	NA	Males and Females	29875488	European	NA	3301	HG19/GRCh37	NA	Immune system	Protein	NA	NA	1	10534735	0	NA
prot-c-4909_68_1	Galectin-8	NA	public	2019	Suhre K	NA	Males and Females	28240269	European	NA	NA	HG19/GRCh37	NA	Continuous	NA	EFO_0007937	name=Galectin-8; chr=1; start=236518000; end=236552981; entrez=3964; uniprot=O00214	1	501428	0	NA
prot-c-3646_7_4	TEC	NA	public	2019	Suhre K	NA	Males and Females	28240269	European	NA	NA	HG19/GRCh37	NA	Continuous	NA	EFO_0007937	name=Tyrosine-protein kinase Tec; chr=4; start=48135783; end=48269864; entrez=7006; uniprot=P42680	1	501428	0	NA
prot-a-3087	Tropomyosin alpha-3 chain	NA	public	2018	Sun BB	NA	Males and Females	29875488	European	NA	3301	HG19/GRCh37	NA	Immune system	Protein	NA	NA	1	10534735	0	NA
prot-a-2616	Protein S100-A13	NA	public	2018	Sun BB	NA	Males and Females	29875488	European	NA	3301	HG19/GRCh37	NA	Immune system	Protein	NA	NA	1	10534735	0	NA
prot-a-11	Acetyl-CoA carboxylase 2	NA	public	2018	Sun BB	NA	Males and Females	29875488	European	NA	3301	HG19/GRCh37	NA	Immune system	Protein	NA	NA	1	10534735	0	NA
prot-a-2636	Scavenger receptor class A member 3	NA	public	2018	Sun BB	NA	Males and Females	29875488	European	NA	3301	HG19/GRCh37	NA	Immune system	Protein	NA	NA	1	10534735	0	NA
prot-a-2325	Beta-endorphin	NA	public	2018	Sun BB	NA	Males and Females	29875488	European	NA	3301	HG19/GRCh37	NA	Immune system	Protein	NA	NA	1	10534735	0	NA
prot-a-3227	WAP, kazal, immunoglobulin, kunitz and NTR domain-containing protein 1	NA	public	2018	Sun BB	NA	Males and Females	29875488	European	NA	3301	HG19/GRCh37	NA	Immune system	Protein	NA	NA	1	10534735	0	NA
prot-a-211	Galactosylgalactosylxylosylprotein 3-beta-glucuronosyltransferase 3	NA	public	2018	Sun BB	NA	Males and Females	29875488	European	NA	3301	HG19/GRCh37	NA	Immune system	Protein	NA	NA	1	10534735	0	NA
prot-a-1503	Interleukin-1 receptor-like 2	NA	public	2018	Sun BB	NA	Males and Females	29875488	European	NA	3301	HG19/GRCh37	NA	Immune system	Protein	NA	NA	1	10534735	0	NA
prot-a-140	DCC-interacting protein 13-alpha	NA	public	2018	Sun BB	NA	Males and Females	29875488	European	NA	3301	HG19/GRCh37	NA	Immune system	Protein	NA	NA	1	10534735	0	NA
prot-a-1084	Fc receptor-like protein 6	NA	public	2018	Sun BB	NA	Males and Females	29875488	European	NA	3301	HG19/GRCh37	NA	Immune system	Protein	NA	NA	1	10534735	0	NA
prot-a-1142	Follistatin	NA	public	2018	Sun BB	NA	Males and Females	29875488	European	NA	3301	HG19/GRCh37	NA	Immune system	Protein	NA	NA	1	10534735	0	NA
prot-a-2578	Roundabout homolog 2	NA	public	2018	Sun BB	NA	Males and Females	29875488	European	NA	3301	HG19/GRCh37	NA	Immune system	Protein	NA	NA	1	10534735	0	NA
prot-c-2946_52_2	Factor D	NA	public	2019	Suhre K	NA	Males and Females	28240269	European	NA	NA	HG19/GRCh37	NA	Continuous	NA	EFO_0007937	name=Complement factor D; chr=19; start=859643; end=863642; entrez=1675; uniprot=P00746	1	501428	0	NA
prot-c-4428_1_2	CHST2	NA	public	2019	Suhre K	NA	Males and Females	28240269	European	NA	NA	HG19/GRCh37	NA	Continuous	NA	EFO_0007937	name=Carbohydrate sulfotransferase 2; chr=3; start=143119331; end=143124014; entrez=9435; uniprot=Q9Y4C5	1	501428	0	NA
prot-c-4920_10_1	Lysozyme	NA	public	2019	Suhre K	NA	Males and Females	28240269	European	NA	NA	HG19/GRCh37	NA	Continuous	NA	EFO_0007937	name=Lysozyme C; chr=12; start=69348341; end=69354234; entrez=4069; uniprot=P61626	1	501428	0	NA
prot-a-2268	Polymeric immunoglobulin receptor	NA	public	2018	Sun BB	NA	Males and Females	29875488	European	NA	3301	HG19/GRCh37	NA	Immune system	Protein	NA	NA	1	10534735	0	NA
prot-a-2839	Serine/arginine-rich splicing factor 7	NA	public	2018	Sun BB	NA	Males and Females	29875488	European	NA	3301	HG19/GRCh37	NA	Immune system	Protein	NA	NA	1	10534735	0	NA
prot-a-3255	Transcriptional regulator Kaiso	NA	public	2018	Sun BB	NA	Males and Females	29875488	European	NA	3301	HG19/GRCh37	NA	Immune system	Protein	NA	NA	1	10534735	0	NA
prot-a-1076	Low affinity immunoglobulin gamma Fc region receptor III-B	NA	public	2018	Sun BB	NA	Males and Females	29875488	European	NA	3301	HG19/GRCh37	NA	Immune system	Protein	NA	NA	1	10534735	0	NA
prot-a-2758	Electroneutral sodium bicarbonate exchanger 1	NA	public	2018	Sun BB	NA	Males and Females	29875488	European	NA	3301	HG19/GRCh37	NA	Immune system	Protein	NA	NA	1	10534735	0	NA
prot-c-3875_62_1	ARI3A	NA	public	2019	Suhre K	NA	Males and Females	28240269	European	NA	NA	HG19/GRCh37	NA	Continuous	NA	EFO_0007937	name=AT-rich interactive domain-containing protein 3A; chr=19; start=925781; end=975934; entrez=1820; uniprot=Q99856	1	501428	0	NA
prot-a-1730	Galectin-7	NA	public	2018	Sun BB	NA	Males and Females	29875488	European	NA	3301	HG19/GRCh37	NA	Immune system	Protein	NA	NA	1	10534735	0	NA
prot-a-1295	Glucoside xylosyltransferase 1	NA	public	2018	Sun BB	NA	Males and Females	29875488	European	NA	3301	HG19/GRCh37	NA	Immune system	Protein	NA	NA	1	10534735	0	NA
prot-a-781	Beta-defensin 103	NA	public	2018	Sun BB	NA	Males and Females	29875488	European	NA	3301	HG19/GRCh37	NA	Immune system	Protein	NA	NA	1	10534735	0	NA
prot-a-1919	Matrilysin	NA	public	2018	Sun BB	NA	Males and Females	29875488	European	NA	3301	HG19/GRCh37	NA	Immune system	Protein	NA	NA	1	10534735	0	NA
prot-a-1127	Fms-related tyrosine kinase 3 ligand	NA	public	2018	Sun BB	NA	Males and Females	29875488	European	NA	3301	HG19/GRCh37	NA	Immune system	Protein	NA	NA	1	10534735	0	NA
prot-a-1058	Tumor necrosis factor receptor superfamily member 6	NA	public	2018	Sun BB	NA	Males and Females	29875488	European	NA	3301	HG19/GRCh37	NA	Immune system	Protein	NA	NA	1	10534735	0	NA
prot-a-195	ATPase family AAA domain-containing protein 1	NA	public	2018	Sun BB	NA	Males and Females	29875488	European	NA	3301	HG19/GRCh37	NA	Immune system	Protein	NA	NA	1	10534735	0	NA
prot-a-1220	Glutaredoxin-2, mitochondrial	NA	public	2018	Sun BB	NA	Males and Females	29875488	European	NA	3301	HG19/GRCh37	NA	Immune system	Protein	NA	NA	1	10534735	0	NA
prot-c-4815_25_3	TXD12	NA	public	2019	Suhre K	NA	Males and Females	28240269	European	NA	NA	HG19/GRCh37	NA	Continuous	NA	EFO_0007937	name=Thioredoxin domain-containing protein 12; chr=1; start=52020131; end=52056171; entrez=51060; uniprot=O95881	1	501428	0	NA
prot-a-2519	Tumor necrosis factor receptor superfamily member 19L	NA	public	2018	Sun BB	NA	Males and Females	29875488	European	NA	3301	HG19/GRCh37	NA	Immune system	Protein	NA	NA	1	10534735	0	NA
prot-a-1397	Intercellular adhesion molecule 1	NA	public	2018	Sun BB	NA	Males and Females	29875488	European	NA	3301	HG19/GRCh37	NA	Immune system	Protein	NA	NA	1	10534735	0	NA
prot-a-3143	Ubiquitin-conjugating enzyme E2 N	NA	public	2018	Sun BB	NA	Males and Females	29875488	European	NA	3301	HG19/GRCh37	NA	Immune system	Protein	NA	NA	1	10534735	0	NA
prot-c-4832_75_2	TRAIL R1	NA	public	2019	Suhre K	NA	Males and Females	28240269	European	NA	NA	HG19/GRCh37	NA	Continuous	NA	EFO_0007937	name=Tumor necrosis factor receptor superfamily member 10A; chr=8; start=23190452; end=23225126; entrez=8797; uniprot=O00220	1	501428	0	NA
prot-c-3623_84_4	LY86	NA	public	2019	Suhre K	NA	Males and Females	28240269	European	NA	NA	HG19/GRCh37	NA	Continuous	NA	EFO_0007937	name=Lymphocyte antigen 86; chr=6; start=6588108; end=6654983; entrez=9450; uniprot=O95711	1	501428	0	NA
prot-a-1093	Fibroblast growth factor 23	NA	public	2018	Sun BB	NA	Males and Females	29875488	European	NA	3301	HG19/GRCh37	NA	Immune system	Protein	NA	NA	1	10534735	0	NA
prot-a-1852	MAP kinase-activated protein kinase 3	NA	public	2018	Sun BB	NA	Males and Females	29875488	European	NA	3301	HG19/GRCh37	NA	Immune system	Protein	NA	NA	1	10534735	0	NA
prot-a-152	Rho GDP-dissociation inhibitor 1	NA	public	2018	Sun BB	NA	Males and Females	29875488	European	NA	3301	HG19/GRCh37	NA	Immune system	Protein	NA	NA	1	10534735	0	NA
prot-c-3350_53_2	CAMK2A	NA	public	2019	Suhre K	NA	Males and Females	28240269	European	NA	NA	HG19/GRCh37	NA	Continuous	NA	EFO_0007937	name=Calcium/calmodulin-dependent protein kinase type II subunit alpha; chr=5; start=150219491; end=150290291; entrez=815; uniprot=Q9UQM7	1	501428	0	NA
prot-a-956	Ephrin type-A receptor 1	NA	public	2018	Sun BB	NA	Males and Females	29875488	European	NA	3301	HG19/GRCh37	NA	Immune system	Protein	NA	NA	1	10534735	0	NA
prot-a-2668	P-selectin glycoprotein ligand 1	NA	public	2018	Sun BB	NA	Males and Females	29875488	European	NA	3301	HG19/GRCh37	NA	Immune system	Protein	NA	NA	1	10534735	0	NA
prot-a-2318	GDP-fucose protein O-fucosyltransferase 1	NA	public	2018	Sun BB	NA	Males and Females	29875488	European	NA	3301	HG19/GRCh37	NA	Immune system	Protein	NA	NA	1	10534735	0	NA
prot-a-1436	Interferon lambda-2	NA	public	2018	Sun BB	NA	Males and Females	29875488	European	NA	3301	HG19/GRCh37	NA	Immune system	Protein	NA	NA	1	10534735	0	NA
prot-a-950	Ectonucleoside triphosphate diphosphohydrolase 1	NA	public	2018	Sun BB	NA	Males and Females	29875488	European	NA	3301	HG19/GRCh37	NA	Immune system	Protein	NA	NA	1	10534735	0	NA
prot-a-109	Annexin A2	NA	public	2018	Sun BB	NA	Males and Females	29875488	European	NA	3301	HG19/GRCh37	NA	Immune system	Protein	NA	NA	1	10534735	0	NA
prot-b-40	nerve growth factor	NA	public	2018	Folkersen L	NA	Males and Females	28369058	European	NA	3394	HG19/GRCh37	NA	Immune system	Protein	NA	NA	1	5270646	0	NA
prot-a-1488	Interleukin-17 receptor C	NA	public	2018	Sun BB	NA	Males and Females	29875488	European	NA	3301	HG19/GRCh37	NA	Immune system	Protein	NA	NA	1	10534735	0	NA
prot-c-3152_57_1	TNF sR-II	NA	public	2019	Suhre K	NA	Males and Females	28240269	European	NA	NA	HG19/GRCh37	NA	Continuous	NA	EFO_0007937	name=Tumor necrosis factor receptor superfamily member 1B; chr=1; start=12167003; end=12209228; entrez=7133; uniprot=P20333	1	501428	0	NA
prot-c-3213_65_2	Nidogen	NA	public	2019	Suhre K	NA	Males and Females	28240269	European	NA	NA	HG19/GRCh37	NA	Continuous	NA	EFO_0007937	name=Nidogen-1; chr=1; start=235975830; end=236065162; entrez=4811; uniprot=P14543	1	501428	0	NA
prot-a-630	Collectin-12	NA	public	2018	Sun BB	NA	Males and Females	29875488	European	NA	3301	HG19/GRCh37	NA	Immune system	Protein	NA	NA	1	10534735	0	NA
prot-a-2285	HRAS-like suppressor 3	NA	public	2018	Sun BB	NA	Males and Females	29875488	European	NA	3301	HG19/GRCh37	NA	Immune system	Protein	NA	NA	1	10534735	0	NA
prot-c-5002_76_1	MMP-14	NA	public	2019	Suhre K	NA	Males and Females	28240269	European	NA	NA	HG19/GRCh37	NA	Continuous	NA	EFO_0007937	name=Matrix metalloproteinase-14; chr=14; start=22836557; end=22849027; entrez=4323; uniprot=P50281	1	501428	0	NA
prot-c-4160_49_1	MMP-2	NA	public	2019	Suhre K	NA	Males and Females	28240269	European	NA	NA	HG19/GRCh37	NA	Continuous	NA	EFO_0007937	name=72 kDa type IV collagenase; chr=16; start=55389700; end=55506691; entrez=4313; uniprot=P08253	1	501428	0	NA
prot-a-1971	Muscle, skeletal receptor tyrosine-protein kinase	NA	public	2018	Sun BB	NA	Males and Females	29875488	European	NA	3301	HG19/GRCh37	NA	Immune system	Protein	NA	NA	1	10534735	0	NA
prot-a-3187	Vesicle-associated membrane protein 5	NA	public	2018	Sun BB	NA	Males and Females	29875488	European	NA	3301	HG19/GRCh37	NA	Immune system	Protein	NA	NA	1	10534735	0	NA
prot-a-2794	Sorting nexin-4	NA	public	2018	Sun BB	NA	Males and Females	29875488	European	NA	3301	HG19/GRCh37	NA	Immune system	Protein	NA	NA	1	10534735	0	NA
prot-a-2850	Type 2 lactosamine alpha-2,3-sialyltransferase	NA	public	2018	Sun BB	NA	Males and Females	29875488	European	NA	3301	HG19/GRCh37	NA	Immune system	Protein	NA	NA	1	10534735	0	NA
prot-a-659	Corticotropin-releasing factor-binding protein	NA	public	2018	Sun BB	NA	Males and Females	29875488	European	NA	3301	HG19/GRCh37	NA	Immune system	Protein	NA	NA	1	10534735	0	NA
prot-a-1074	Low affinity immunoglobulin gamma Fc region receptor II-a	NA	public	2018	Sun BB	NA	Males and Females	29875488	European	NA	3301	HG19/GRCh37	NA	Immune system	Protein	NA	NA	1	10534735	0	NA
prot-c-3291_30_2	CD23	NA	public	2019	Suhre K	NA	Males and Females	28240269	European	NA	NA	HG19/GRCh37	NA	Continuous	NA	EFO_0007937	name=Low affinity immunoglobulin epsilon Fc receptor; chr=19; start=7688758; end=7702146; entrez=2208; uniprot=P06734	1	501428	0	NA
prot-a-1797	Leucine-rich repeat transmembrane neuronal protein 4	NA	public	2018	Sun BB	NA	Males and Females	29875488	European	NA	3301	HG19/GRCh37	NA	Immune system	Protein	NA	NA	1	10534735	0	NA
prot-a-85	Junctional adhesion molecule-like	NA	public	2018	Sun BB	NA	Males and Females	29875488	European	NA	3301	HG19/GRCh37	NA	Immune system	Protein	NA	NA	1	10534735	0	NA
prot-c-3091_70_2	Aurora kinase A	NA	public	2019	Suhre K	NA	Males and Females	28240269	European	NA	NA	HG19/GRCh37	NA	Continuous	NA	EFO_0007937	name=Aurora kinase A; chr=20; start=56369389; end=56392337; entrez=6790; uniprot=O14965	1	501428	0	NA
prot-a-2878	Serine/threonine-protein kinase 17B	NA	public	2018	Sun BB	NA	Males and Females	29875488	European	NA	3301	HG19/GRCh37	NA	Immune system	Protein	NA	NA	1	10534735	0	NA
prot-c-4292_5_3	SNAA	NA	public	2019	Suhre K	NA	Males and Females	28240269	European	NA	NA	HG19/GRCh37	NA	Continuous	NA	EFO_0007937	name=Alpha-soluble NSF attachment protein; chr=19; start=47487637; end=47515240; entrez=8775; uniprot=P54920	1	501428	0	NA
prot-c-5030_52_1	SIRT2	NA	public	2019	Suhre K	NA	Males and Females	28240269	European	NA	NA	HG19/GRCh37	NA	Continuous	NA	EFO_0007937	name=NAD-dependent protein deacetylase sirtuin-2; chr=19; start=38878555; end=38899862; entrez=22933; uniprot=Q8IXJ6	1	501428	0	NA
prot-a-2292	Urokinase-type plasminogen activator	NA	public	2018	Sun BB	NA	Males and Females	29875488	European	NA	3301	HG19/GRCh37	NA	Immune system	Protein	NA	NA	1	10534735	0	NA
prot-a-1650	Kin of IRRE-like protein 2	NA	public	2018	Sun BB	NA	Males and Females	29875488	European	NA	3301	HG19/GRCh37	NA	Immune system	Protein	NA	NA	1	10534735	0	NA
prot-a-3086	Tropomyosin beta chain	NA	public	2018	Sun BB	NA	Males and Females	29875488	European	NA	3301	HG19/GRCh37	NA	Immune system	Protein	NA	NA	1	10534735	0	NA
prot-a-1832	Mannosyl-oligosaccharide 1,2-alpha-mannosidase IA	NA	public	2018	Sun BB	NA	Males and Females	29875488	European	NA	3301	HG19/GRCh37	NA	Immune system	Protein	NA	NA	1	10534735	0	NA
prot-a-113	Apoptotic protease-activating factor 1	NA	public	2018	Sun BB	NA	Males and Females	29875488	European	NA	3301	HG19/GRCh37	NA	Immune system	Protein	NA	NA	1	10534735	0	NA
prot-a-2170	Serine/threonine-protein kinase PAK 4	NA	public	2018	Sun BB	NA	Males and Females	29875488	European	NA	3301	HG19/GRCh37	NA	Immune system	Protein	NA	NA	1	10534735	0	NA
prot-a-19	Lysosomal acid phosphatase	NA	public	2018	Sun BB	NA	Males and Females	29875488	European	NA	3301	HG19/GRCh37	NA	Immune system	Protein	NA	NA	1	10534735	0	NA
prot-c-3200_49_2	kallikrein 13	NA	public	2019	Suhre K	NA	Males and Females	28240269	European	NA	NA	HG19/GRCh37	NA	Continuous	NA	EFO_0007937	name=Kallikrein-13; chr=19; start=51056206; end=51065114; entrez=26085; uniprot=Q9UKR3	1	501428	0	NA
prot-a-1294	Guanylate cyclase activator 2B	NA	public	2018	Sun BB	NA	Males and Females	29875488	European	NA	3301	HG19/GRCh37	NA	Immune system	Protein	NA	NA	1	10534735	0	NA
prot-a-3076	Torsin-1A-interacting protein 1	NA	public	2018	Sun BB	NA	Males and Females	29875488	European	NA	3301	HG19/GRCh37	NA	Immune system	Protein	NA	NA	1	10534735	0	NA
prot-c-2763_66_2	FGF-20	NA	public	2019	Suhre K	NA	Males and Females	28240269	European	NA	NA	HG19/GRCh37	NA	Continuous	NA	EFO_0007937	name=Fibroblast growth factor 20; chr=8; start=16992169; end=17002181; entrez=26281; uniprot=Q9NP95	1	501428	0	NA
prot-a-1094	Fibroblast growth factor 4	NA	public	2018	Sun BB	NA	Males and Females	29875488	European	NA	3301	HG19/GRCh37	NA	Immune system	Protein	NA	NA	1	10534735	0	NA
prot-c-4829_43_6	STRATIFIN	NA	public	2019	Suhre K	NA	Males and Females	28240269	European	NA	NA	HG19/GRCh37	NA	Continuous	NA	EFO_0007937	name=14-3-3 protein sigma; chr=1; start=26863138; end=26864457; entrez=2810; uniprot=P31947	1	501428	0	NA
prot-c-4159_130_1	Factor H	NA	public	2019	Suhre K	NA	Males and Females	28240269	European	NA	NA	HG19/GRCh37	NA	Continuous	NA	EFO_0007937	name=Complement factor H; chr=1; start=196651878; end=196747504; entrez=3075; uniprot=P08603	1	501428	0	NA
prot-a-1785	Leucine-rich repeat-containing protein 19	NA	public	2018	Sun BB	NA	Males and Females	29875488	European	NA	3301	HG19/GRCh37	NA	Immune system	Protein	NA	NA	1	10534735	0	NA
prot-c-2602_2_2	Angiopoietin-2	NA	public	2019	Suhre K	NA	Males and Females	28240269	European	NA	NA	HG19/GRCh37	NA	Continuous	NA	EFO_0007937	name=Angiopoietin-2; chr=8; start=6499651; end=6563409; entrez=285; uniprot=O15123	1	501428	0	NA
prot-c-3495_15_2	GCP-2	NA	public	2019	Suhre K	NA	Males and Females	28240269	European	NA	NA	HG19/GRCh37	NA	Continuous	NA	EFO_0007937	name=C-X-C motif chemokine 6; chr=4; start=73836497; end=73849064; entrez=6372; uniprot=P80162	1	501428	0	NA
prot-a-1994	NAD kinase	NA	public	2018	Sun BB	NA	Males and Females	29875488	European	NA	3301	HG19/GRCh37	NA	Immune system	Protein	NA	NA	1	10534735	0	NA
prot-c-3447_64_2	IL-8	NA	public	2019	Suhre K	NA	Males and Females	28240269	European	NA	NA	HG19/GRCh37	NA	Continuous	NA	EFO_0007937	name=Interleukin-8; chr=4; start=73740506; end=73743716; entrez=3576; uniprot=P10145	1	501428	0	NA
prot-a-1441	Immunoglobulin superfamily DCC subclass member 3	NA	public	2018	Sun BB	NA	Males and Females	29875488	European	NA	3301	HG19/GRCh37	NA	Immune system	Protein	NA	NA	1	10534735	0	NA
prot-c-4703_87_2	TNF-b	NA	public	2019	Suhre K	NA	Males and Females	28240269	European	NA	NA	HG19/GRCh37	NA	Continuous	NA	EFO_0007937	name=Lymphotoxin-alpha; chr=6; start=31562799; end=31613772; entrez=4049; uniprot=P01374	1	501428	0	NA
prot-a-525	Properdin	NA	public	2018	Sun BB	NA	Males and Females	29875488	European	NA	3301	HG19/GRCh37	NA	Immune system	Protein	NA	NA	1	10534735	0	NA
prot-a-388	C-C motif chemokine 1	NA	public	2018	Sun BB	NA	Males and Females	29875488	European	NA	3301	HG19/GRCh37	NA	Immune system	Protein	NA	NA	1	10534735	0	NA
prot-a-3022	Transmembrane protease serine 11A	NA	public	2018	Sun BB	NA	Males and Females	29875488	European	NA	3301	HG19/GRCh37	NA	Immune system	Protein	NA	NA	1	10534735	0	NA
prot-a-1352	High mobility group protein B2	NA	public	2018	Sun BB	NA	Males and Females	29875488	European	NA	3301	HG19/GRCh37	NA	Immune system	Protein	NA	NA	1	10534735	0	NA
prot-a-3170	Netrin receptor UNC5D	NA	public	2018	Sun BB	NA	Males and Females	29875488	European	NA	3301	HG19/GRCh37	NA	Immune system	Protein	NA	NA	1	10534735	0	NA
prot-a-1278	Gastrin-releasing peptide	NA	public	2018	Sun BB	NA	Males and Females	29875488	European	NA	3301	HG19/GRCh37	NA	Immune system	Protein	NA	NA	1	10534735	0	NA
prot-a-462	B-cell antigen receptor complex-associated protein beta chain	NA	public	2018	Sun BB	NA	Males and Females	29875488	European	NA	3301	HG19/GRCh37	NA	Immune system	Protein	NA	NA	1	10534735	0	NA
prot-a-697	Casein kinase II 2-alpha:2-beta heterotetramer	NA	public	2018	Sun BB	NA	Males and Females	29875488	European	NA	3301	HG19/GRCh37	NA	Immune system	Protein	NA	NA	1	10534735	0	NA
prot-a-607	Contactin-2	NA	public	2018	Sun BB	NA	Males and Females	29875488	European	NA	3301	HG19/GRCh37	NA	Immune system	Protein	NA	NA	1	10534735	0	NA
prot-a-2148	Opalin	NA	public	2018	Sun BB	NA	Males and Females	29875488	European	NA	3301	HG19/GRCh37	NA	Immune system	Protein	NA	NA	1	10534735	0	NA
prot-c-4238_4_2	LIN7B	NA	public	2019	Suhre K	NA	Males and Females	28240269	European	NA	NA	HG19/GRCh37	NA	Continuous	NA	EFO_0007937	name=Protein lin-7 homolog B; chr=19; start=49114324; end=49118460; entrez=64130; uniprot=Q9HAP6	1	501428	0	NA
prot-a-1231	Glucosamine 6-phosphate N-acetyltransferase	NA	public	2018	Sun BB	NA	Males and Females	29875488	European	NA	3301	HG19/GRCh37	NA	Immune system	Protein	NA	NA	1	10534735	0	NA
prot-a-884	Endothelin-converting enzyme 1	NA	public	2018	Sun BB	NA	Males and Females	29875488	European	NA	3301	HG19/GRCh37	NA	Immune system	Protein	NA	NA	1	10534735	0	NA
prot-c-3585_54_4	BASI	NA	public	2019	Suhre K	NA	Males and Females	28240269	European	NA	NA	HG19/GRCh37	NA	Continuous	NA	EFO_0007937	name=Basigin; chr=19; start=571309; end=583493; entrez=682; uniprot=P35613	1	501428	0	NA
prot-a-103	Ankyrin repeat domain-containing protein 46	NA	public	2018	Sun BB	NA	Males and Females	29875488	European	NA	3301	HG19/GRCh37	NA	Immune system	Protein	NA	NA	1	10534735	0	NA
prot-c-4480_59_2	C3b	NA	public	2019	Suhre K	NA	Males and Females	28240269	European	NA	NA	HG19/GRCh37	NA	Continuous	NA	EFO_0007937	name=Complement C3b; chr=19; start=6677704; end=6730562; entrez=718; uniprot=P01024	1	501428	0	NA
prot-a-1516	Interleukin-27	NA	public	2018	Sun BB	NA	Males and Females	29875488	European	NA	3301	HG19/GRCh37	NA	Immune system	Protein	NA	NA	1	10534735	0	NA
prot-c-2636_10_2	Lymphotoxin b R	NA	public	2019	Suhre K	NA	Males and Females	28240269	European	NA	NA	HG19/GRCh37	NA	Continuous	NA	EFO_0007937	name=Tumor necrosis factor receptor superfamily member 3; chr=12; start=6375045; end=6391571; entrez=4055; uniprot=P36941	1	501428	0	NA
prot-c-2826_53_2	EDA	NA	public	2019	Suhre K	NA	Males and Females	28240269	European	NA	NA	HG19/GRCh37	NA	Continuous	NA	EFO_0007937	name=Ectodysplasin-A, secreted form; chr=X; start=69616067; end=70039469; entrez=1896; uniprot=Q92838	1	501428	0	NA
prot-a-1080	Fc receptor-like protein 2	NA	public	2018	Sun BB	NA	Males and Females	29875488	European	NA	3301	HG19/GRCh37	NA	Immune system	Protein	NA	NA	1	10534735	0	NA
prot-a-2289	Group IIE secretory phospholipase A2	NA	public	2018	Sun BB	NA	Males and Females	29875488	European	NA	3301	HG19/GRCh37	NA	Immune system	Protein	NA	NA	1	10534735	0	NA
prot-a-1772	Leucine-rich repeat, immunoglobulin-like domain and transmembrane domain-containing protein 3	NA	public	2018	Sun BB	NA	Males and Females	29875488	European	NA	3301	HG19/GRCh37	NA	Immune system	Protein	NA	NA	1	10534735	0	NA
prot-a-1071	Immunoglobulin alpha Fc receptor	NA	public	2018	Sun BB	NA	Males and Females	29875488	European	NA	3301	HG19/GRCh37	NA	Immune system	Protein	NA	NA	1	10534735	0	NA
prot-c-4910_21_1	GIB	NA	public	2019	Suhre K	NA	Males and Females	28240269	European	NA	NA	HG19/GRCh37	NA	Continuous	NA	EFO_0007937	name=Phospholipase A2; chr=12; start=120322111; end=120327789; entrez=5319; uniprot=P04054	1	501428	0	NA
prot-c-3876_15_2	ASGR1	NA	public	2019	Suhre K	NA	Males and Females	28240269	European	NA	NA	HG19/GRCh37	NA	Continuous	NA	EFO_0007937	name=Asialoglycoprotein receptor 1; chr=17; start=7173431; end=7179564; entrez=432; uniprot=P07306	1	501428	0	NA
prot-a-1958	Metallothionein-1F	NA	public	2018	Sun BB	NA	Males and Females	29875488	European	NA	3301	HG19/GRCh37	NA	Immune system	Protein	NA	NA	1	10534735	0	NA
prot-c-3422_4_2	CDK1/cyclin B	NA	public	2019	Suhre K	NA	Males and Females	28240269	European	NA	NA	HG19/GRCh37	NA	Continuous	NA	EFO_0007937	name=Cyclin-dependent kinase 1:G2/mitotic-specific cyclin-B1 complex; chr=10|5; start=60778331|69167010; end=60794852|69178245; entrez=983|891; uniprot=P06493|P14635	1	501428	0	NA
prot-c-4594_22_2	PACAP-38	NA	public	2019	Suhre K	NA	Males and Females	28240269	European	NA	NA	HG19/GRCh37	NA	Continuous	NA	EFO_0007937	name=Pituitary adenylate cyclase-activating polypeptide 38; chr=18; start=904943; end=912172; entrez=116; uniprot=P18509	1	501428	0	NA
prot-a-760	Cytohesin-4	NA	public	2018	Sun BB	NA	Males and Females	29875488	European	NA	3301	HG19/GRCh37	NA	Immune system	Protein	NA	NA	1	10534735	0	NA
prot-c-5459_33_3	CYTN	NA	public	2019	Suhre K	NA	Males and Females	28240269	European	NA	NA	HG19/GRCh37	NA	Continuous	NA	EFO_0007937	name=Cystatin-SN; chr=20; start=23747553; end=23751268; entrez=1469; uniprot=P01037	1	501428	0	NA
prot-a-1016	FAS-associated factor 2	NA	public	2018	Sun BB	NA	Males and Females	29875488	European	NA	3301	HG19/GRCh37	NA	Immune system	Protein	NA	NA	1	10534735	0	NA
prot-a-2456	Transmembrane protein PVRIG	NA	public	2018	Sun BB	NA	Males and Females	29875488	European	NA	3301	HG19/GRCh37	NA	Immune system	Protein	NA	NA	1	10534735	0	NA
prot-a-2792	Sorting nexin-17	NA	public	2018	Sun BB	NA	Males and Females	29875488	European	NA	3301	HG19/GRCh37	NA	Immune system	Protein	NA	NA	1	10534735	0	NA
prot-a-1755	Vesicular integral-membrane protein VIP36	NA	public	2018	Sun BB	NA	Males and Females	29875488	European	NA	3301	HG19/GRCh37	NA	Immune system	Protein	NA	NA	1	10534735	0	NA
prot-a-273	Peregrin	NA	public	2018	Sun BB	NA	Males and Females	29875488	European	NA	3301	HG19/GRCh37	NA	Immune system	Protein	NA	NA	1	10534735	0	NA
prot-a-2606	R-spondin-4	NA	public	2018	Sun BB	NA	Males and Females	29875488	European	NA	3301	HG19/GRCh37	NA	Immune system	Protein	NA	NA	1	10534735	0	NA
prot-c-3042_7_2	Myoglobin	NA	public	2019	Suhre K	NA	Males and Females	28240269	European	NA	NA	HG19/GRCh37	NA	Continuous	NA	EFO_0007937	name=Myoglobin; chr=22; start=35606764; end=35637951; entrez=4151; uniprot=P02144	1	501428	0	NA
prot-a-1367	Heterogeneous nuclear ribonucleoprotein M	NA	public	2018	Sun BB	NA	Males and Females	29875488	European	NA	3301	HG19/GRCh37	NA	Immune system	Protein	NA	NA	1	10534735	0	NA
prot-a-2619	Protein S100-A5	NA	public	2018	Sun BB	NA	Males and Females	29875488	European	NA	3301	HG19/GRCh37	NA	Immune system	Protein	NA	NA	1	10534735	0	NA
prot-a-3007	Transmembrane protein 237	NA	public	2018	Sun BB	NA	Males and Females	29875488	European	NA	3301	HG19/GRCh37	NA	Immune system	Protein	NA	NA	1	10534735	0	NA
prot-a-2045	Neugrin	NA	public	2018	Sun BB	NA	Males and Females	29875488	European	NA	3301	HG19/GRCh37	NA	Immune system	Protein	NA	NA	1	10534735	0	NA
prot-c-3665_64_3	COLEC12	NA	public	2019	Suhre K	NA	Males and Females	28240269	European	NA	NA	HG19/GRCh37	NA	Continuous	NA	EFO_0007937	name=Collectin-12; chr=18; start=316740; end=500722; entrez=81035; uniprot=Q5KU26	1	501428	0	NA
prot-a-3014	Transmembrane protein 59-like	NA	public	2018	Sun BB	NA	Males and Females	29875488	European	NA	3301	HG19/GRCh37	NA	Immune system	Protein	NA	NA	1	10534735	0	NA
prot-a-2721	Sialate O-acetylesterase	NA	public	2018	Sun BB	NA	Males and Females	29875488	European	NA	3301	HG19/GRCh37	NA	Immune system	Protein	NA	NA	1	10534735	0	NA
prot-c-4983_6_1	ERP29	NA	public	2019	Suhre K	NA	Males and Females	28240269	European	NA	NA	HG19/GRCh37	NA	Continuous	NA	EFO_0007937	name=Endoplasmic reticulum resident protein 29; chr=12; start=112013316; end=112023451; entrez=10961; uniprot=P30040	1	501428	0	NA
prot-a-71	RAC-alpha/beta/gamma serine/threonine-protein kinase	NA	public	2018	Sun BB	NA	Males and Females	29875488	European	NA	3301	HG19/GRCh37	NA	Immune system	Protein	NA	NA	1	10534735	0	NA
prot-a-2615	Protein S100-A12	NA	public	2018	Sun BB	NA	Males and Females	29875488	European	NA	3301	HG19/GRCh37	NA	Immune system	Protein	NA	NA	1	10534735	0	NA
prot-a-2465	Glutaminyl-peptide cyclotransferase	NA	public	2018	Sun BB	NA	Males and Females	29875488	European	NA	3301	HG19/GRCh37	NA	Immune system	Protein	NA	NA	1	10534735	0	NA
prot-a-693	Casein kinase I isoform delta	NA	public	2018	Sun BB	NA	Males and Females	29875488	European	NA	3301	HG19/GRCh37	NA	Immune system	Protein	NA	NA	1	10534735	0	NA
prot-c-5236_2_3	NR1D1	NA	public	2019	Suhre K	NA	Males and Females	28240269	European	NA	NA	HG19/GRCh37	NA	Continuous	NA	EFO_0007937	name=Nuclear receptor subfamily 1 group D member 1; chr=17; start=40092787; end=40100725; entrez=9572; uniprot=P20393	1	501428	0	NA
prot-c-4420_7_2	ADAM12	NA	public	2019	Suhre K	NA	Males and Females	28240269	European	NA	NA	HG19/GRCh37	NA	Continuous	NA	EFO_0007937	name=Disintegrin and metalloproteinase domain-containing protein 12; chr=10; start=126012381; end=126388455; entrez=8038; uniprot=O43184	1	501428	0	NA
prot-a-931	ETS domain-containing protein Elk-3	NA	public	2018	Sun BB	NA	Males and Females	29875488	European	NA	3301	HG19/GRCh37	NA	Immune system	Protein	NA	NA	1	10534735	0	NA
prot-c-3654_27_4	BMPER	NA	public	2019	Suhre K	NA	Males and Females	28240269	European	NA	NA	HG19/GRCh37	NA	Continuous	NA	EFO_0007937	name=BMP-binding endothelial regulator protein; chr=7; start=33904911; end=34155872; entrez=168667; uniprot=Q8N8U9	1	501428	0	NA
prot-a-3162	NKG2D ligand 3	NA	public	2018	Sun BB	NA	Males and Females	29875488	European	NA	3301	HG19/GRCh37	NA	Immune system	Protein	NA	NA	1	10534735	0	NA
prot-a-213	N-acetyllactosaminide beta-1,3-N-acetylglucosaminyltransferase 2	NA	public	2018	Sun BB	NA	Males and Females	29875488	European	NA	3301	HG19/GRCh37	NA	Immune system	Protein	NA	NA	1	10534735	0	NA
prot-b-47	interleukin 16	NA	public	2018	Folkersen L	NA	Males and Females	28369058	European	NA	3394	HG19/GRCh37	NA	Immune system	Protein	NA	NA	1	5270646	0	NA
prot-a-2563	E3 ubiquitin-protein ligase RNF13	NA	public	2018	Sun BB	NA	Males and Females	29875488	European	NA	3301	HG19/GRCh37	NA	Immune system	Protein	NA	NA	1	10534735	0	NA
prot-a-734	Cullin-9	NA	public	2018	Sun BB	NA	Males and Females	29875488	European	NA	3301	HG19/GRCh37	NA	Immune system	Protein	NA	NA	1	10534735	0	NA
prot-a-459	HLA class II histocompatibility antigen gamma chain	NA	public	2018	Sun BB	NA	Males and Females	29875488	European	NA	3301	HG19/GRCh37	NA	Immune system	Protein	NA	NA	1	10534735	0	NA
prot-a-2992	Transmembrane and coiled-coil domain-containing protein 5A	NA	public	2018	Sun BB	NA	Males and Females	29875488	European	NA	3301	HG19/GRCh37	NA	Immune system	Protein	NA	NA	1	10534735	0	NA
prot-c-4130_71_1	FGF-6	NA	public	2019	Suhre K	NA	Males and Females	28240269	European	NA	NA	HG19/GRCh37	NA	Continuous	NA	EFO_0007937	name=Fibroblast growth factor 6; chr=12; start=4428155; end=4445614; entrez=2251; uniprot=P10767	1	501428	0	NA
prot-c-2972_57_2	BMP-7	NA	public	2019	Suhre K	NA	Males and Females	28240269	European	NA	NA	HG19/GRCh37	NA	Continuous	NA	EFO_0007937	name=Bone morphogenetic protein 7; chr=20; start=57168748; end=57266629; entrez=655; uniprot=P18075	1	501428	0	NA
prot-a-155	Rho guanine nucleotide exchange factor 1	NA	public	2018	Sun BB	NA	Males and Females	29875488	European	NA	3301	HG19/GRCh37	NA	Immune system	Protein	NA	NA	1	10534735	0	NA
prot-b-4	C-C motif chemokine ligand 2	NA	public	2018	Folkersen L	NA	Males and Females	28369058	European	NA	3394	HG19/GRCh37	NA	Immune system	Protein	NA	NA	1	5270646	0	NA
prot-a-1206	ADP-ribosylation factor-binding protein GGA3	NA	public	2018	Sun BB	NA	Males and Females	29875488	European	NA	3301	HG19/GRCh37	NA	Immune system	Protein	NA	NA	1	10534735	0	NA
prot-c-5110_84_3	NRX1B	NA	public	2019	Suhre K	NA	Males and Females	28240269	European	NA	NA	HG19/GRCh37	NA	Continuous	NA	EFO_0007937	name=Neurexin-1-beta; chr=2; start=49918505; end=51032561; entrez=9378; uniprot=P58400	1	501428	0	NA
prot-a-2253	Profilin-2	NA	public	2018	Sun BB	NA	Males and Females	29875488	European	NA	3301	HG19/GRCh37	NA	Immune system	Protein	NA	NA	1	10534735	0	NA
prot-a-2552	Inactive ribonuclease-like protein 10	NA	public	2018	Sun BB	NA	Males and Females	29875488	European	NA	3301	HG19/GRCh37	NA	Immune system	Protein	NA	NA	1	10534735	0	NA
prot-a-162	ADP-ribosylation factor-like protein 3	NA	public	2018	Sun BB	NA	Males and Females	29875488	European	NA	3301	HG19/GRCh37	NA	Immune system	Protein	NA	NA	1	10534735	0	NA
prot-a-1757	LIM and cysteine-rich domains protein 1	NA	public	2018	Sun BB	NA	Males and Females	29875488	European	NA	3301	HG19/GRCh37	NA	Immune system	Protein	NA	NA	1	10534735	0	NA
prot-a-298	Type III endosome membrane protein TEMP	NA	public	2018	Sun BB	NA	Males and Females	29875488	European	NA	3301	HG19/GRCh37	NA	Immune system	Protein	NA	NA	1	10534735	0	NA
prot-a-2440	Tyrosine-protein phosphatase non-receptor type 4	NA	public	2018	Sun BB	NA	Males and Females	29875488	European	NA	3301	HG19/GRCh37	NA	Immune system	Protein	NA	NA	1	10534735	0	NA
prot-c-5017_19_1	Peroxiredoxin-5	NA	public	2019	Suhre K	NA	Males and Females	28240269	European	NA	NA	HG19/GRCh37	NA	Continuous	NA	EFO_0007937	name=Peroxiredoxin-5, mitochondrial; chr=11; start=64318088; end=64321811; entrez=25824; uniprot=P30044	1	501428	0	NA
prot-c-2732_58_3	NANOG	NA	public	2019	Suhre K	NA	Males and Females	28240269	European	NA	NA	HG19/GRCh37	NA	Continuous	NA	EFO_0007937	name=Homeobox protein NANOG; chr=12; start=7787794; end=7799141; entrez=79923; uniprot=Q9H9S0	1	501428	0	NA
prot-a-3132	PolyUbiquitin K48-linked	NA	public	2018	Sun BB	NA	Males and Females	29875488	European	NA	3301	HG19/GRCh37	NA	Immune system	Protein	NA	NA	1	10534735	0	NA
prot-a-1995	N-acetyl-D-glucosamine kinase	NA	public	2018	Sun BB	NA	Males and Females	29875488	European	NA	3301	HG19/GRCh37	NA	Immune system	Protein	NA	NA	1	10534735	0	NA
prot-a-2930	Tubulin-specific chaperone A	NA	public	2018	Sun BB	NA	Males and Females	29875488	European	NA	3301	HG19/GRCh37	NA	Immune system	Protein	NA	NA	1	10534735	0	NA
prot-a-1413	Immediate early response 3-interacting protein 1	NA	public	2018	Sun BB	NA	Males and Females	29875488	European	NA	3301	HG19/GRCh37	NA	Immune system	Protein	NA	NA	1	10534735	0	NA
prot-a-2432	Parathyroid hormone-related protein	NA	public	2018	Sun BB	NA	Males and Females	29875488	European	NA	3301	HG19/GRCh37	NA	Immune system	Protein	NA	NA	1	10534735	0	NA
prot-a-1545	Interleukin-9	NA	public	2018	Sun BB	NA	Males and Females	29875488	European	NA	3301	HG19/GRCh37	NA	Immune system	Protein	NA	NA	1	10534735	0	NA
prot-c-3844_2_1	Cyclophilin A	NA	public	2019	Suhre K	NA	Males and Females	28240269	European	NA	NA	HG19/GRCh37	NA	Continuous	NA	EFO_0007937	name=Peptidyl-prolyl cis-trans isomerase A; chr=7; start=44796680; end=44824564; entrez=5478; uniprot=P62937	1	501428	0	NA
prot-a-2557	Ribonuclease K6	NA	public	2018	Sun BB	NA	Males and Females	29875488	European	NA	3301	HG19/GRCh37	NA	Immune system	Protein	NA	NA	1	10534735	0	NA
prot-a-2139	Odorant-binding protein 2b	NA	public	2018	Sun BB	NA	Males and Females	29875488	European	NA	3301	HG19/GRCh37	NA	Immune system	Protein	NA	NA	1	10534735	0	NA
prot-a-3057	Tumor necrosis factor ligand superfamily member 14	NA	public	2018	Sun BB	NA	Males and Females	29875488	European	NA	3301	HG19/GRCh37	NA	Immune system	Protein	NA	NA	1	10534735	0	NA
prot-c-4859_6_1	BMPR1A	NA	public	2019	Suhre K	NA	Males and Females	28240269	European	NA	NA	HG19/GRCh37	NA	Continuous	NA	EFO_0007937	name=Bone morphogenetic protein receptor type-1A; chr=10; start=86756650; end=86932838; entrez=657; uniprot=P36894	1	501428	0	NA
prot-a-1783	Leucine-rich PPR motif-containing protein, mitochondrial	NA	public	2018	Sun BB	NA	Males and Females	29875488	European	NA	3301	HG19/GRCh37	NA	Immune system	Protein	NA	NA	1	10534735	0	NA
prot-a-508	Chymotrypsin-like elastase family member 2A	NA	public	2018	Sun BB	NA	Males and Females	29875488	European	NA	3301	HG19/GRCh37	NA	Immune system	Protein	NA	NA	1	10534735	0	NA
prot-a-316	Protein CEI	NA	public	2018	Sun BB	NA	Males and Females	29875488	European	NA	3301	HG19/GRCh37	NA	Immune system	Protein	NA	NA	1	10534735	0	NA
prot-a-812	Dihydrofolate reductase	NA	public	2018	Sun BB	NA	Males and Females	29875488	European	NA	3301	HG19/GRCh37	NA	Immune system	Protein	NA	NA	1	10534735	0	NA
prot-c-3010_53_2	TSLP	NA	public	2019	Suhre K	NA	Males and Females	28240269	European	NA	NA	HG19/GRCh37	NA	Continuous	NA	EFO_0007937	name=Thymic stromal lymphopoietin; chr=5; start=111070062; end=111078024; entrez=85480; uniprot=Q969D9	1	501428	0	NA
prot-c-2617_56_35	ERBB3	NA	public	2019	Suhre K	NA	Males and Females	28240269	European	NA	NA	HG19/GRCh37	NA	Continuous	NA	EFO_0007937	name=Receptor tyrosine-protein kinase erbB-3; chr=12; start=56079857; end=56103505; entrez=2065; uniprot=P21860	1	501428	0	NA
prot-a-2692	Kallistatin	NA	public	2018	Sun BB	NA	Males and Females	29875488	European	NA	3301	HG19/GRCh37	NA	Immune system	Protein	NA	NA	1	10534735	0	NA
prot-a-2612	Relaxin receptor 1	NA	public	2018	Sun BB	NA	Males and Females	29875488	European	NA	3301	HG19/GRCh37	NA	Immune system	Protein	NA	NA	1	10534735	0	NA
prot-a-1577	Isthmin-1	NA	public	2018	Sun BB	NA	Males and Females	29875488	European	NA	3301	HG19/GRCh37	NA	Immune system	Protein	NA	NA	1	10534735	0	NA
prot-c-3376_49_2	IL-17 RD	NA	public	2019	Suhre K	NA	Males and Females	28240269	European	NA	NA	HG19/GRCh37	NA	Continuous	NA	EFO_0007937	name=Interleukin-17 receptor D; chr=3; start=57089982; end=57170306; entrez=54756; uniprot=Q8NFM7	1	501428	0	NA
prot-a-2749	Mitochondrial glutamate carrier 2	NA	public	2018	Sun BB	NA	Males and Females	29875488	European	NA	3301	HG19/GRCh37	NA	Immune system	Protein	NA	NA	1	10534735	0	NA
prot-c-3045_72_2	PTN	NA	public	2019	Suhre K	NA	Males and Females	28240269	European	NA	NA	HG19/GRCh37	NA	Continuous	NA	EFO_0007937	name=Pleiotrophin; chr=7; start=137227341; end=137343865; entrez=5764; uniprot=P21246	1	501428	0	NA
prot-a-3220	WD repeat-containing protein 1	NA	public	2018	Sun BB	NA	Males and Females	29875488	European	NA	3301	HG19/GRCh37	NA	Immune system	Protein	NA	NA	1	10534735	0	NA
prot-a-2290	Calcium-dependent phospholipase A2	NA	public	2018	Sun BB	NA	Males and Females	29875488	European	NA	3301	HG19/GRCh37	NA	Immune system	Protein	NA	NA	1	10534735	0	NA
prot-a-1139	Tyrosine-protein kinase FRK	NA	public	2018	Sun BB	NA	Males and Females	29875488	European	NA	3301	HG19/GRCh37	NA	Immune system	Protein	NA	NA	1	10534735	0	NA
prot-c-4163_5_2	Histone H2A.z	NA	public	2019	Suhre K	NA	Males and Females	28240269	European	NA	NA	HG19/GRCh37	NA	Continuous	NA	EFO_0007937	name=Histone H2A.z; chr=4; start=99948086; end=99950388; entrez=3015; uniprot=P0C0S5	1	501428	0	NA
prot-a-678	Cold shock domain-containing protein C2	NA	public	2018	Sun BB	NA	Males and Females	29875488	European	NA	3301	HG19/GRCh37	NA	Immune system	Protein	NA	NA	1	10534735	0	NA
prot-a-3210	V-set and transmembrane domain-containing protein 4	NA	public	2018	Sun BB	NA	Males and Females	29875488	European	NA	3301	HG19/GRCh37	NA	Immune system	Protein	NA	NA	1	10534735	0	NA
prot-a-57	Protein argonaute-1	NA	public	2018	Sun BB	NA	Males and Females	29875488	European	NA	3301	HG19/GRCh37	NA	Immune system	Protein	NA	NA	1	10534735	0	NA
prot-c-2813_11_2	ART	NA	public	2019	Suhre K	NA	Males and Females	28240269	European	NA	NA	HG19/GRCh37	NA	Continuous	NA	EFO_0007937	name=Agouti-related protein; chr=16; start=67482571; end=67483813; entrez=181; uniprot=O00253	1	501428	0	NA
prot-a-1340	Homeodomain-interacting protein kinase 3	NA	public	2018	Sun BB	NA	Males and Females	29875488	European	NA	3301	HG19/GRCh37	NA	Immune system	Protein	NA	NA	1	10534735	0	NA
prot-a-754	Cytochrome c	NA	public	2018	Sun BB	NA	Males and Females	29875488	European	NA	3301	HG19/GRCh37	NA	Immune system	Protein	NA	NA	1	10534735	0	NA
prot-a-2132	Neurexophilin-1	NA	public	2018	Sun BB	NA	Males and Females	29875488	European	NA	3301	HG19/GRCh37	NA	Immune system	Protein	NA	NA	1	10534735	0	NA
prot-a-72	RAC-beta serine/threonine-protein kinase	NA	public	2018	Sun BB	NA	Males and Females	29875488	European	NA	3301	HG19/GRCh37	NA	Immune system	Protein	NA	NA	1	10534735	0	NA
prot-a-381	Coiled-coil domain-containing protein 134	NA	public	2018	Sun BB	NA	Males and Females	29875488	European	NA	3301	HG19/GRCh37	NA	Immune system	Protein	NA	NA	1	10534735	0	NA
prot-a-317	Glutaredoxin-like protein C5orf63	NA	public	2018	Sun BB	NA	Males and Females	29875488	European	NA	3301	HG19/GRCh37	NA	Immune system	Protein	NA	NA	1	10534735	0	NA
prot-a-1853	MAP kinase-activated protein kinase 5	NA	public	2018	Sun BB	NA	Males and Females	29875488	European	NA	3301	HG19/GRCh37	NA	Immune system	Protein	NA	NA	1	10534735	0	NA
prot-a-2562	E3 ubiquitin-protein ligase RNF128	NA	public	2018	Sun BB	NA	Males and Females	29875488	European	NA	3301	HG19/GRCh37	NA	Immune system	Protein	NA	NA	1	10534735	0	NA
prot-a-276	ADP-ribosyl cyclase/cyclic ADP-ribose hydrolase 2	NA	public	2018	Sun BB	NA	Males and Females	29875488	European	NA	3301	HG19/GRCh37	NA	Immune system	Protein	NA	NA	1	10534735	0	NA
prot-a-256	Bone morphogenetic protein 6	NA	public	2018	Sun BB	NA	Males and Females	29875488	European	NA	3301	HG19/GRCh37	NA	Immune system	Protein	NA	NA	1	10534735	0	NA
prot-a-94	Angiopoietin-2	NA	public	2018	Sun BB	NA	Males and Females	29875488	European	NA	3301	HG19/GRCh37	NA	Immune system	Protein	NA	NA	1	10534735	0	NA
prot-a-849	DnaJ homolog subfamily C member 30	NA	public	2018	Sun BB	NA	Males and Females	29875488	European	NA	3301	HG19/GRCh37	NA	Immune system	Protein	NA	NA	1	10534735	0	NA
prot-a-1338	Histidine triad nucleotide-binding protein 1	NA	public	2018	Sun BB	NA	Males and Females	29875488	European	NA	3301	HG19/GRCh37	NA	Immune system	Protein	NA	NA	1	10534735	0	NA
prot-a-3151	Uridine-cytidine kinase 2	NA	public	2018	Sun BB	NA	Males and Females	29875488	European	NA	3301	HG19/GRCh37	NA	Immune system	Protein	NA	NA	1	10534735	0	NA
prot-a-994	Protein C-ets-2	NA	public	2018	Sun BB	NA	Males and Females	29875488	European	NA	3301	HG19/GRCh37	NA	Immune system	Protein	NA	NA	1	10534735	0	NA
prot-a-241	B-cell lymphoma 6 protein	NA	public	2018	Sun BB	NA	Males and Females	29875488	European	NA	3301	HG19/GRCh37	NA	Immune system	Protein	NA	NA	1	10534735	0	NA
prot-a-3127	Non-receptor tyrosine-protein kinase TYK2	NA	public	2018	Sun BB	NA	Males and Females	29875488	European	NA	3301	HG19/GRCh37	NA	Immune system	Protein	NA	NA	1	10534735	0	NA
prot-c-4563_61_2	PLCG1	NA	public	2019	Suhre K	NA	Males and Females	28240269	European	NA	NA	HG19/GRCh37	NA	Continuous	NA	EFO_0007937	name=1-phosphatidylinositol 4,5-bisphosphate phosphodiesterase gamma-1; chr=20; start=41136960; end=41196801; entrez=5335; uniprot=P19174	1	501428	0	NA
prot-c-2839_2_1	OX40 Ligand	NA	public	2019	Suhre K	NA	Males and Females	28240269	European	NA	NA	HG19/GRCh37	NA	Continuous	NA	EFO_0007937	name=Tumor necrosis factor ligand superfamily member 4; chr=1; start=173183734; end=173207313; entrez=7292; uniprot=P23510	1	501428	0	NA
prot-c-5087_5_3	IL-22BP	NA	public	2019	Suhre K	NA	Males and Females	28240269	European	NA	NA	HG19/GRCh37	NA	Continuous	NA	EFO_0007937	name=Interleukin-22 receptor subunit alpha-2; chr=6; start=137143820; end=137173648; entrez=116379; uniprot=Q969J5	1	501428	0	NA
prot-a-868	Down syndrome cell adhesion molecule	NA	public	2018	Sun BB	NA	Males and Females	29875488	European	NA	3301	HG19/GRCh37	NA	Immune system	Protein	NA	NA	1	10534735	0	NA
prot-c-2755_8_2	C3adesArg	NA	public	2019	Suhre K	NA	Males and Females	28240269	European	NA	NA	HG19/GRCh37	NA	Continuous	NA	EFO_0007937	name=C3a anaphylatoxin des Arginine; chr=19; start=6677704; end=6730562; entrez=718; uniprot=P01024	1	501428	0	NA
prot-a-1941	39S ribosomal protein L32, mitochondrial	NA	public	2018	Sun BB	NA	Males and Females	29875488	European	NA	3301	HG19/GRCh37	NA	Immune system	Protein	NA	NA	1	10534735	0	NA
prot-a-2228	Platelet-derived growth factor D	NA	public	2018	Sun BB	NA	Males and Females	29875488	European	NA	3301	HG19/GRCh37	NA	Immune system	Protein	NA	NA	1	10534735	0	NA
prot-a-2550	Regulator of microtubule dynamics protein 3	NA	public	2018	Sun BB	NA	Males and Females	29875488	European	NA	3301	HG19/GRCh37	NA	Immune system	Protein	NA	NA	1	10534735	0	NA
prot-a-444	ADP-ribosyl cyclase/cyclic ADP-ribose hydrolase 1	NA	public	2018	Sun BB	NA	Males and Females	29875488	European	NA	3301	HG19/GRCh37	NA	Immune system	Protein	NA	NA	1	10534735	0	NA
prot-c-3469_74_1	RPS6KA3	NA	public	2019	Suhre K	NA	Males and Females	28240269	European	NA	NA	HG19/GRCh37	NA	Continuous	NA	EFO_0007937	name=Ribosomal protein S6 kinase alpha-3; chr=X; start=20149911; end=20267100; entrez=6197; uniprot=P51812	1	501428	0	NA
prot-a-2396	Myeloblastin	NA	public	2018	Sun BB	NA	Males and Females	29875488	European	NA	3301	HG19/GRCh37	NA	Immune system	Protein	NA	NA	1	10534735	0	NA
prot-a-1823	Cation-dependent mannose-6-phosphate receptor	NA	public	2018	Sun BB	NA	Males and Females	29875488	European	NA	3301	HG19/GRCh37	NA	Immune system	Protein	NA	NA	1	10534735	0	NA
prot-b-29	myeloperoxidase	NA	public	2018	Folkersen L	NA	Males and Females	28369058	European	NA	3394	HG19/GRCh37	NA	Immune system	Protein	NA	NA	1	5270646	0	NA
prot-a-325	Bcl10-interacting CARD protein	NA	public	2018	Sun BB	NA	Males and Females	29875488	European	NA	3301	HG19/GRCh37	NA	Immune system	Protein	NA	NA	1	10534735	0	NA
prot-a-2942	Transcriptional enhancer factor TEF-5	NA	public	2018	Sun BB	NA	Males and Females	29875488	European	NA	3301	HG19/GRCh37	NA	Immune system	Protein	NA	NA	1	10534735	0	NA
prot-a-1473	Interleukin-12 receptor subunit beta-1	NA	public	2018	Sun BB	NA	Males and Females	29875488	European	NA	3301	HG19/GRCh37	NA	Immune system	Protein	NA	NA	1	10534735	0	NA
prot-a-1920	Neutrophil collagenase	NA	public	2018	Sun BB	NA	Males and Females	29875488	European	NA	3301	HG19/GRCh37	NA	Immune system	Protein	NA	NA	1	10534735	0	NA
prot-a-2322	DNA polymerase iota	NA	public	2018	Sun BB	NA	Males and Females	29875488	European	NA	3301	HG19/GRCh37	NA	Immune system	Protein	NA	NA	1	10534735	0	NA
prot-a-2920	Protachykinin-1	NA	public	2018	Sun BB	NA	Males and Females	29875488	European	NA	3301	HG19/GRCh37	NA	Immune system	Protein	NA	NA	1	10534735	0	NA
prot-a-2663	Secreted and transmembrane protein 1	NA	public	2018	Sun BB	NA	Males and Females	29875488	European	NA	3301	HG19/GRCh37	NA	Immune system	Protein	NA	NA	1	10534735	0	NA
prot-a-2760	Sodium-coupled monocarboxylate transporter 1	NA	public	2018	Sun BB	NA	Males and Females	29875488	European	NA	3301	HG19/GRCh37	NA	Immune system	Protein	NA	NA	1	10534735	0	NA
prot-c-5062_60_3	CD226	NA	public	2019	Suhre K	NA	Males and Females	28240269	European	NA	NA	HG19/GRCh37	NA	Continuous	NA	EFO_0007937	name=CD226 antigen; chr=18; start=69831158; end=69961803; entrez=10666; uniprot=Q15762	1	501428	0	NA
prot-a-2703	Histone-lysine N-methyltransferase SETD2	NA	public	2018	Sun BB	NA	Males and Females	29875488	European	NA	3301	HG19/GRCh37	NA	Immune system	Protein	NA	NA	1	10534735	0	NA
prot-a-2538	Regulator of G-protein signaling 8	NA	public	2018	Sun BB	NA	Males and Females	29875488	European	NA	3301	HG19/GRCh37	NA	Immune system	Protein	NA	NA	1	10534735	0	NA
prot-c-3612_6_4	EphB4	NA	public	2019	Suhre K	NA	Males and Females	28240269	European	NA	NA	HG19/GRCh37	NA	Continuous	NA	EFO_0007937	name=Ephrin type-B receptor 4; chr=7; start=100802565; end=100827521; entrez=2050; uniprot=P54760	1	501428	0	NA
prot-a-1088	Fibroblast growth factor 1	NA	public	2018	Sun BB	NA	Males and Females	29875488	European	NA	3301	HG19/GRCh37	NA	Immune system	Protein	NA	NA	1	10534735	0	NA
prot-a-1327	HEPACAM family member 2	NA	public	2018	Sun BB	NA	Males and Females	29875488	European	NA	3301	HG19/GRCh37	NA	Immune system	Protein	NA	NA	1	10534735	0	NA
prot-a-2761	Sodium- and chloride-dependent neutral and basic amino acid transporter B(0+)	NA	public	2018	Sun BB	NA	Males and Females	29875488	European	NA	3301	HG19/GRCh37	NA	Immune system	Protein	NA	NA	1	10534735	0	NA
prot-a-3055	Tumor necrosis factor ligand superfamily member 12	NA	public	2018	Sun BB	NA	Males and Females	29875488	European	NA	3301	HG19/GRCh37	NA	Immune system	Protein	NA	NA	1	10534735	0	NA
prot-c-4472_5_2	Tropomyosin 2	NA	public	2019	Suhre K	NA	Males and Females	28240269	European	NA	NA	HG19/GRCh37	NA	Continuous	NA	EFO_0007937	name=Tropomyosin beta chain; chr=9; start=35681992; end=35691020; entrez=7169; uniprot=P07951	1	501428	0	NA
prot-c-4452_9_2	LRRT1	NA	public	2019	Suhre K	NA	Males and Females	28240269	European	NA	NA	HG19/GRCh37	NA	Continuous	NA	EFO_0007937	name=Leucine-rich repeat transmembrane neuronal protein 1; chr=2; start=80288351; end=80304749; entrez=347730; uniprot=Q86UE6	1	501428	0	NA
prot-a-2019	Protein NDNF	NA	public	2018	Sun BB	NA	Males and Females	29875488	European	NA	3301	HG19/GRCh37	NA	Immune system	Protein	NA	NA	1	10534735	0	NA
prot-c-3518_54_2	TAFI	NA	public	2019	Suhre K	NA	Males and Females	28240269	European	NA	NA	HG19/GRCh37	NA	Continuous	NA	EFO_0007937	name=Carboxypeptidase B2; chr=13; start=46053186; end=46105076; entrez=1361; uniprot=Q96IY4	1	501428	0	NA
prot-a-1223	Glycolipid transfer protein domain-containing protein 2	NA	public	2018	Sun BB	NA	Males and Females	29875488	European	NA	3301	HG19/GRCh37	NA	Immune system	Protein	NA	NA	1	10534735	0	NA
prot-c-3182_38_2	CD39	NA	public	2019	Suhre K	NA	Males and Females	28240269	European	NA	NA	HG19/GRCh37	NA	Continuous	NA	EFO_0007937	name=Ectonucleoside triphosphate diphosphohydrolase 1; chr=10; start=95711779; end=95877266; entrez=953; uniprot=P49961	1	501428	0	NA
prot-c-3487_32_2	BLC	NA	public	2019	Suhre K	NA	Males and Females	28240269	European	NA	NA	HG19/GRCh37	NA	Continuous	NA	EFO_0007937	name=C-X-C motif chemokine 13; chr=4; start=77511753; end=77611834; entrez=10563; uniprot=O43927	1	501428	0	NA
prot-a-315	Complement C4	NA	public	2018	Sun BB	NA	Males and Females	29875488	European	NA	3301	HG19/GRCh37	NA	Immune system	Protein	NA	NA	1	10534735	0	NA
prot-c-5204_13_3	PSME3	NA	public	2019	Suhre K	NA	Males and Females	28240269	European	NA	NA	HG19/GRCh37	NA	Continuous	NA	EFO_0007937	name=Proteasome activator complex subunit 3; chr=17; start=42824385; end=42843758; entrez=10197; uniprot=P61289	1	501428	0	NA
prot-a-2173	Pantothenate kinase 3	NA	public	2018	Sun BB	NA	Males and Females	29875488	European	NA	3301	HG19/GRCh37	NA	Immune system	Protein	NA	NA	1	10534735	0	NA
prot-a-2709	Secreted frizzled-related protein 1	NA	public	2018	Sun BB	NA	Males and Females	29875488	European	NA	3301	HG19/GRCh37	NA	Immune system	Protein	NA	NA	1	10534735	0	NA
prot-a-690	CUB and sushi domain-containing protein 1	NA	public	2018	Sun BB	NA	Males and Females	29875488	European	NA	3301	HG19/GRCh37	NA	Immune system	Protein	NA	NA	1	10534735	0	NA
prot-c-3832_51_1	PTK6	NA	public	2019	Suhre K	NA	Males and Females	28240269	European	NA	NA	HG19/GRCh37	NA	Continuous	NA	EFO_0007937	name=Protein-tyrosine kinase 6; chr=20; start=63528001; end=63537370; entrez=5753; uniprot=Q13882	1	501428	0	NA
prot-c-3805_16_2	Endocan	NA	public	2019	Suhre K	NA	Males and Females	28240269	European	NA	NA	HG19/GRCh37	NA	Continuous	NA	EFO_0007937	name=Endothelial cell-specific molecule 1; chr=5; start=54977864; end=55022671; entrez=11082; uniprot=Q9NQ30	1	501428	0	NA
prot-a-1144	Follistatin-related protein 1	NA	public	2018	Sun BB	NA	Males and Females	29875488	European	NA	3301	HG19/GRCh37	NA	Immune system	Protein	NA	NA	1	10534735	0	NA
prot-a-2970	Thrombospondin-2	NA	public	2018	Sun BB	NA	Males and Females	29875488	European	NA	3301	HG19/GRCh37	NA	Immune system	Protein	NA	NA	1	10534735	0	NA
prot-a-1644	Killer cell immunoglobulin-like receptor 2DL5A	NA	public	2018	Sun BB	NA	Males and Females	29875488	European	NA	3301	HG19/GRCh37	NA	Immune system	Protein	NA	NA	1	10534735	0	NA
prot-a-2438	Tyrosine-protein phosphatase non-receptor type 1	NA	public	2018	Sun BB	NA	Males and Females	29875488	European	NA	3301	HG19/GRCh37	NA	Immune system	Protein	NA	NA	1	10534735	0	NA
prot-c-5280_68_5	GHC2	NA	public	2019	Suhre K	NA	Males and Females	28240269	European	NA	NA	HG19/GRCh37	NA	Continuous	NA	EFO_0007937	name=Mitochondrial glutamate carrier 2; chr=22; start=17563439; end=17590994; entrez=83733; uniprot=Q9H1K4	1	501428	0	NA
prot-a-1979	Myc target protein 1	NA	public	2018	Sun BB	NA	Males and Females	29875488	European	NA	3301	HG19/GRCh37	NA	Immune system	Protein	NA	NA	1	10534735	0	NA
prot-a-2582	Tyrosine-protein kinase transmembrane receptor ROR2	NA	public	2018	Sun BB	NA	Males and Females	29875488	European	NA	3301	HG19/GRCh37	NA	Immune system	Protein	NA	NA	1	10534735	0	NA
prot-c-2468_62_3	MIP-3a	NA	public	2019	Suhre K	NA	Males and Females	28240269	European	NA	NA	HG19/GRCh37	NA	Continuous	NA	EFO_0007937	name=C-C motif chemokine 20; chr=2; start=227813842; end=227817564; entrez=6364; uniprot=P78556	1	501428	0	NA
prot-c-2418_55_9	Apo E	NA	public	2019	Suhre K	NA	Males and Females	28240269	European	NA	NA	HG19/GRCh37	NA	Continuous	NA	EFO_0007937	name=Apolipoprotein E; chr=19; start=44905754; end=44909393; entrez=348; uniprot=P02649	1	501428	0	NA
prot-c-5312_49_3	Apo E2	NA	public	2019	Suhre K	NA	Males and Females	28240269	European	NA	NA	HG19/GRCh37	NA	Continuous	NA	EFO_0007937	name=Apolipoprotein E (isoform E2); chr=19; start=44905754; end=44909393; entrez=348; uniprot=P02649	1	501428	0	NA
prot-a-1693	Lymphocyte activation gene 3 protein	NA	public	2018	Sun BB	NA	Males and Females	29875488	European	NA	3301	HG19/GRCh37	NA	Immune system	Protein	NA	NA	1	10534735	0	NA
prot-a-3069	Tensin-2	NA	public	2018	Sun BB	NA	Males and Females	29875488	European	NA	3301	HG19/GRCh37	NA	Immune system	Protein	NA	NA	1	10534735	0	NA
prot-a-290	UPF0729 protein C18orf32	NA	public	2018	Sun BB	NA	Males and Females	29875488	European	NA	3301	HG19/GRCh37	NA	Immune system	Protein	NA	NA	1	10534735	0	NA
prot-a-1034	Membrane protein FAM174A	NA	public	2018	Sun BB	NA	Males and Females	29875488	European	NA	3301	HG19/GRCh37	NA	Immune system	Protein	NA	NA	1	10534735	0	NA
prot-a-2638	Scavenger receptor class A member 3	NA	public	2018	Sun BB	NA	Males and Females	29875488	European	NA	3301	HG19/GRCh37	NA	Immune system	Protein	NA	NA	1	10534735	0	NA
prot-c-3616_3_5	GNS	NA	public	2019	Suhre K	NA	Males and Females	28240269	European	NA	NA	HG19/GRCh37	NA	Continuous	NA	EFO_0007937	name=N-acetylglucosamine-6-sulfatase; chr=12; start=64713445; end=64759447; entrez=2799; uniprot=P15586	1	501428	0	NA
prot-a-1913	Collagenase 3	NA	public	2018	Sun BB	NA	Males and Females	29875488	European	NA	3301	HG19/GRCh37	NA	Immune system	Protein	NA	NA	1	10534735	0	NA
prot-c-2182_54_1	C4b	NA	public	2019	Suhre K	NA	Males and Females	28240269	European	NA	NA	HG19/GRCh37	NA	Continuous	NA	EFO_0007937	name=Complement C4b; chr=6; start=31969570; end=32111862; entrez=720|721; uniprot=P0C0L4|P0C0L5	1	501428	0	NA
prot-a-2489	Rap1 GTPase-activating protein 1	NA	public	2018	Sun BB	NA	Males and Females	29875488	European	NA	3301	HG19/GRCh37	NA	Immune system	Protein	NA	NA	1	10534735	0	NA
prot-a-2151	Origin recognition complex subunit 6	NA	public	2018	Sun BB	NA	Males and Females	29875488	European	NA	3301	HG19/GRCh37	NA	Immune system	Protein	NA	NA	1	10534735	0	NA
prot-a-1271	Growth factor receptor-bound protein 2	NA	public	2018	Sun BB	NA	Males and Females	29875488	European	NA	3301	HG19/GRCh37	NA	Immune system	Protein	NA	NA	1	10534735	0	NA
prot-a-2750	Sodium-independent sulfate anion transporter	NA	public	2018	Sun BB	NA	Males and Females	29875488	European	NA	3301	HG19/GRCh37	NA	Immune system	Protein	NA	NA	1	10534735	0	NA
prot-c-2619_72_2	GA733-1 protein	NA	public	2019	Suhre K	NA	Males and Females	28240269	European	NA	NA	HG19/GRCh37	NA	Continuous	NA	EFO_0007937	name=Tumor-associated calcium signal transducer 2; chr=1; start=58575423; end=58577773; entrez=4070; uniprot=P09758	1	501428	0	NA
prot-a-64	Apoptosis-inducing factor 1, mitochondrial	NA	public	2018	Sun BB	NA	Males and Females	29875488	European	NA	3301	HG19/GRCh37	NA	Immune system	Protein	NA	NA	1	10534735	0	NA
prot-a-3075	DNA topoisomerase 2-binding protein 1	NA	public	2018	Sun BB	NA	Males and Females	29875488	European	NA	3301	HG19/GRCh37	NA	Immune system	Protein	NA	NA	1	10534735	0	NA
prot-c-3758_68_3	Activated Protein C	NA	public	2019	Suhre K	NA	Males and Females	28240269	European	NA	NA	HG19/GRCh37	NA	Continuous	NA	EFO_0007937	name=Activated Protein C; chr=2; start=127418427; end=127429246; entrez=5624; uniprot=P04070	1	501428	0	NA
prot-a-3039	Tumor necrosis factor receptor superfamily member 11B	NA	public	2018	Sun BB	NA	Males and Females	29875488	European	NA	3301	HG19/GRCh37	NA	Immune system	Protein	NA	NA	1	10534735	0	NA
prot-a-58	Anterior gradient protein 2 homolog	NA	public	2018	Sun BB	NA	Males and Females	29875488	European	NA	3301	HG19/GRCh37	NA	Immune system	Protein	NA	NA	1	10534735	0	NA
prot-a-534	Coiled-coil-helix-coiled-coil-helix domain-containing protein 10, mitochondrial	NA	public	2018	Sun BB	NA	Males and Females	29875488	European	NA	3301	HG19/GRCh37	NA	Immune system	Protein	NA	NA	1	10534735	0	NA
prot-a-193	Retroviral-like aspartic protease 1	NA	public	2018	Sun BB	NA	Males and Females	29875488	European	NA	3301	HG19/GRCh37	NA	Immune system	Protein	NA	NA	1	10534735	0	NA
prot-c-4245_80_2	MDM2	NA	public	2019	Suhre K	NA	Males and Females	28240269	European	NA	NA	HG19/GRCh37	NA	Continuous	NA	EFO_0007937	name=E3 ubiquitin-protein ligase Mdm2; chr=12; start=68808172; end=68850686; entrez=4193; uniprot=Q00987	1	501428	0	NA
prot-a-2600	Ribosome-binding protein 1	NA	public	2018	Sun BB	NA	Males and Females	29875488	European	NA	3301	HG19/GRCh37	NA	Immune system	Protein	NA	NA	1	10534735	0	NA
prot-a-3234	Protein Wnt-7a	NA	public	2018	Sun BB	NA	Males and Females	29875488	European	NA	3301	HG19/GRCh37	NA	Immune system	Protein	NA	NA	1	10534735	0	NA
prot-a-92	Angiopoietin-1	NA	public	2018	Sun BB	NA	Males and Females	29875488	European	NA	3301	HG19/GRCh37	NA	Immune system	Protein	NA	NA	1	10534735	0	NA
prot-a-1326	HEPACAM family member 2	NA	public	2018	Sun BB	NA	Males and Females	29875488	European	NA	3301	HG19/GRCh37	NA	Immune system	Protein	NA	NA	1	10534735	0	NA
prot-c-4494_63_2	IL-23	NA	public	2019	Suhre K	NA	Males and Females	28240269	European	NA	NA	HG19/GRCh37	NA	Continuous	NA	EFO_0007937	name=Interleukin-23; chr=12|5; start=56334174|159314783; end=56340410|159330887; entrez=3593|51561; uniprot=P29460|Q9NPF7	1	501428	0	NA
prot-a-1590	Integral membrane protein 2B	NA	public	2018	Sun BB	NA	Males and Females	29875488	European	NA	3301	HG19/GRCh37	NA	Immune system	Protein	NA	NA	1	10534735	0	NA
prot-a-990	Endothelial cell-specific molecule 1	NA	public	2018	Sun BB	NA	Males and Females	29875488	European	NA	3301	HG19/GRCh37	NA	Immune system	Protein	NA	NA	1	10534735	0	NA
prot-c-5140_56_3	UNC5H4	NA	public	2019	Suhre K	NA	Males and Females	28240269	European	NA	NA	HG19/GRCh37	NA	Continuous	NA	EFO_0007937	name=Netrin receptor UNC5D; chr=8; start=35235457; end=35796550; entrez=137970; uniprot=Q6UXZ4	1	501428	0	NA
prot-c-3000_66_1	MBL	NA	public	2019	Suhre K	NA	Males and Females	28240269	European	NA	NA	HG19/GRCh37	NA	Continuous	NA	EFO_0007937	name=Mannose-binding protein C; chr=10; start=52765380; end=52771700; entrez=4153; uniprot=P11226	1	501428	0	NA
prot-a-319	Uncharacterized protein C6orf226	NA	public	2018	Sun BB	NA	Males and Females	29875488	European	NA	3301	HG19/GRCh37	NA	Immune system	Protein	NA	NA	1	10534735	0	NA
prot-c-2333_72_1	TGF-b1	NA	public	2019	Suhre K	NA	Males and Females	28240269	European	NA	NA	HG19/GRCh37	NA	Continuous	NA	EFO_0007937	name=Transforming growth factor beta-1; chr=19; start=41301587; end=41353911; entrez=7040; uniprot=P01137	1	501428	0	NA
prot-a-1225	Glia maturation factor gamma	NA	public	2018	Sun BB	NA	Males and Females	29875488	European	NA	3301	HG19/GRCh37	NA	Immune system	Protein	NA	NA	1	10534735	0	NA
prot-c-2658_27_1	TrkC	NA	public	2019	Suhre K	NA	Males and Females	28240269	European	NA	NA	HG19/GRCh37	NA	Continuous	NA	EFO_0007937	name=NT-3 growth factor receptor; chr=15; start=87859751; end=88256768; entrez=4916; uniprot=Q16288	1	501428	0	NA
prot-c-2843_13_2	SPINT2	NA	public	2019	Suhre K	NA	Males and Females	28240269	European	NA	NA	HG19/GRCh37	NA	Continuous	NA	EFO_0007937	name=Kunitz-type protease inhibitor 2; chr=19; start=38244035; end=38292614; entrez=10653; uniprot=O43291	1	501428	0	NA
prot-a-2241	PDZ domain-containing protein 11	NA	public	2018	Sun BB	NA	Males and Females	29875488	European	NA	3301	HG19/GRCh37	NA	Immune system	Protein	NA	NA	1	10534735	0	NA
prot-a-1795	Leucine-rich repeat transmembrane neuronal protein 1	NA	public	2018	Sun BB	NA	Males and Females	29875488	European	NA	3301	HG19/GRCh37	NA	Immune system	Protein	NA	NA	1	10534735	0	NA
prot-a-2972	Thrombopoietin	NA	public	2018	Sun BB	NA	Males and Females	29875488	European	NA	3301	HG19/GRCh37	NA	Immune system	Protein	NA	NA	1	10534735	0	NA
prot-a-2416	26S proteasome non-ATPase regulatory subunit 1	NA	public	2018	Sun BB	NA	Males and Females	29875488	European	NA	3301	HG19/GRCh37	NA	Immune system	Protein	NA	NA	1	10534735	0	NA
prot-a-870	Desmoglein-2	NA	public	2018	Sun BB	NA	Males and Females	29875488	European	NA	3301	HG19/GRCh37	NA	Immune system	Protein	NA	NA	1	10534735	0	NA
prot-a-303	Complement C1q tumor necrosis factor-related protein 1	NA	public	2018	Sun BB	NA	Males and Females	29875488	European	NA	3301	HG19/GRCh37	NA	Immune system	Protein	NA	NA	1	10534735	0	NA
prot-a-596	Clusterin	NA	public	2018	Sun BB	NA	Males and Females	29875488	European	NA	3301	HG19/GRCh37	NA	Immune system	Protein	NA	NA	1	10534735	0	NA
prot-a-240	Bcl-2-like protein 2	NA	public	2018	Sun BB	NA	Males and Females	29875488	European	NA	3301	HG19/GRCh37	NA	Immune system	Protein	NA	NA	1	10534735	0	NA
prot-a-2530	Beta-1,3-N-acetylglucosaminyltransferase radical fringe	NA	public	2018	Sun BB	NA	Males and Females	29875488	European	NA	3301	HG19/GRCh37	NA	Immune system	Protein	NA	NA	1	10534735	0	NA
prot-c-3736_60_3	BMP-6	NA	public	2019	Suhre K	NA	Males and Females	28240269	European	NA	NA	HG19/GRCh37	NA	Continuous	NA	EFO_0007937	name=Bone morphogenetic protein 6; chr=6; start=7726797; end=7881422; entrez=654; uniprot=P22004	1	501428	0	NA
prot-a-1375	Heparan sulfate glucosamine 3-O-sulfotransferase 3A1	NA	public	2018	Sun BB	NA	Males and Females	29875488	European	NA	3301	HG19/GRCh37	NA	Immune system	Protein	NA	NA	1	10534735	0	NA
prot-c-3727_35_1	PYY	NA	public	2019	Suhre K	NA	Males and Females	28240269	European	NA	NA	HG19/GRCh37	NA	Continuous	NA	EFO_0007937	name=Peptide YY; chr=17; start=43952738; end=44004469; entrez=5697; uniprot=P10082	1	501428	0	NA
prot-a-1065	F-box/LRR-repeat protein 4	NA	public	2018	Sun BB	NA	Males and Females	29875488	European	NA	3301	HG19/GRCh37	NA	Immune system	Protein	NA	NA	1	10534735	0	NA
prot-a-1442	Immunoglobulin superfamily DCC subclass member 4	NA	public	2018	Sun BB	NA	Males and Females	29875488	European	NA	3301	HG19/GRCh37	NA	Immune system	Protein	NA	NA	1	10534735	0	NA
prot-a-2279	Phosphatidylinositol transfer protein beta isoform	NA	public	2018	Sun BB	NA	Males and Females	29875488	European	NA	3301	HG19/GRCh37	NA	Immune system	Protein	NA	NA	1	10534735	0	NA
prot-b-66	placental growth factor	NA	public	2018	Folkersen L	NA	Males and Females	28369058	European	NA	3394	HG19/GRCh37	NA	Immune system	Protein	NA	NA	1	5270646	0	NA
prot-a-1102	Fibroblast growth factor receptor 2	NA	public	2018	Sun BB	NA	Males and Females	29875488	European	NA	3301	HG19/GRCh37	NA	Immune system	Protein	NA	NA	1	10534735	0	NA
prot-a-3276	Zinc finger protein 774	NA	public	2018	Sun BB	NA	Males and Females	29875488	European	NA	3301	HG19/GRCh37	NA	Immune system	Protein	NA	NA	1	10534735	0	NA
prot-c-3059_50_2	BAFF	NA	public	2019	Suhre K	NA	Males and Females	28240269	European	NA	NA	HG19/GRCh37	NA	Continuous	NA	EFO_0007937	name=Tumor necrosis factor ligand superfamily member 13B; chr=13; start=108251240; end=108308484; entrez=10673; uniprot=Q9Y275	1	501428	0	NA
prot-a-1846	Mitogen-activated protein kinase 13	NA	public	2018	Sun BB	NA	Males and Females	29875488	European	NA	3301	HG19/GRCh37	NA	Immune system	Protein	NA	NA	1	10534735	0	NA
prot-a-3240	Xaa-Pro aminopeptidase 1	NA	public	2018	Sun BB	NA	Males and Females	29875488	European	NA	3301	HG19/GRCh37	NA	Immune system	Protein	NA	NA	1	10534735	0	NA
prot-b-79	platelet and endothelial cell adhesion molecule 1	NA	public	2018	Folkersen L	NA	Males and Females	28369058	European	NA	3394	HG19/GRCh37	NA	Immune system	Protein	NA	NA	1	5270646	0	NA
prot-a-3050	Tumor necrosis factor receptor superfamily member 21	NA	public	2018	Sun BB	NA	Males and Females	29875488	European	NA	3301	HG19/GRCh37	NA	Immune system	Protein	NA	NA	1	10534735	0	NA
prot-a-3171	Protein unc-93 homolog B1	NA	public	2018	Sun BB	NA	Males and Females	29875488	European	NA	3301	HG19/GRCh37	NA	Immune system	Protein	NA	NA	1	10534735	0	NA
prot-a-815	Probable ATP-dependent RNA helicase DHX58	NA	public	2018	Sun BB	NA	Males and Females	29875488	European	NA	3301	HG19/GRCh37	NA	Immune system	Protein	NA	NA	1	10534735	0	NA
prot-a-1480	Interleukin-17A	NA	public	2018	Sun BB	NA	Males and Females	29875488	European	NA	3301	HG19/GRCh37	NA	Immune system	Protein	NA	NA	1	10534735	0	NA
prot-a-2948	Testis-expressed sequence 29 protein	NA	public	2018	Sun BB	NA	Males and Females	29875488	European	NA	3301	HG19/GRCh37	NA	Immune system	Protein	NA	NA	1	10534735	0	NA
prot-a-589	Ceroid-lipofuscinosis neuronal protein 5	NA	public	2018	Sun BB	NA	Males and Females	29875488	European	NA	3301	HG19/GRCh37	NA	Immune system	Protein	NA	NA	1	10534735	0	NA
prot-a-2695	Antithrombin-III	NA	public	2018	Sun BB	NA	Males and Females	29875488	European	NA	3301	HG19/GRCh37	NA	Immune system	Protein	NA	NA	1	10534735	0	NA
prot-c-4162_54_2	Transferrin	NA	public	2019	Suhre K	NA	Males and Females	28240269	European	NA	NA	HG19/GRCh37	NA	Continuous	NA	EFO_0007937	name=Serotransferrin; chr=3; start=133745956; end=133779006; entrez=7018; uniprot=P02787	1	501428	0	NA
prot-a-1057	Tumor necrosis factor receptor superfamily member 6	NA	public	2018	Sun BB	NA	Males and Females	29875488	European	NA	3301	HG19/GRCh37	NA	Immune system	Protein	NA	NA	1	10534735	0	NA
prot-a-1049	Protein FAM3B	NA	public	2018	Sun BB	NA	Males and Females	29875488	European	NA	3301	HG19/GRCh37	NA	Immune system	Protein	NA	NA	1	10534735	0	NA
prot-c-2603_61_2	B7	NA	public	2019	Suhre K	NA	Males and Females	28240269	European	NA	NA	HG19/GRCh37	NA	Continuous	NA	EFO_0007937	name=T-lymphocyte activation antigen CD80; chr=3; start=119524293; end=119559602; entrez=941; uniprot=P33681	1	501428	0	NA
prot-a-1879	Protein MENT	NA	public	2018	Sun BB	NA	Males and Females	29875488	European	NA	3301	HG19/GRCh37	NA	Immune system	Protein	NA	NA	1	10534735	0	NA
prot-a-971	Endoplasmic reticulum aminopeptidase 1	NA	public	2018	Sun BB	NA	Males and Females	29875488	European	NA	3301	HG19/GRCh37	NA	Immune system	Protein	NA	NA	1	10534735	0	NA
prot-a-526	Glycoprotein hormones alpha chain	NA	public	2018	Sun BB	NA	Males and Females	29875488	European	NA	3301	HG19/GRCh37	NA	Immune system	Protein	NA	NA	1	10534735	0	NA
prot-a-713	Catenin alpha-2	NA	public	2018	Sun BB	NA	Males and Females	29875488	European	NA	3301	HG19/GRCh37	NA	Immune system	Protein	NA	NA	1	10534735	0	NA
prot-a-962	Ephrin type-B receptor 2	NA	public	2018	Sun BB	NA	Males and Females	29875488	European	NA	3301	HG19/GRCh37	NA	Immune system	Protein	NA	NA	1	10534735	0	NA
prot-c-3624_3_4	Marapsin	NA	public	2019	Suhre K	NA	Males and Females	28240269	European	NA	NA	HG19/GRCh37	NA	Continuous	NA	EFO_0007937	name=Serine protease 27; chr=16; start=2712418; end=2720551; entrez=83886; uniprot=Q9BQR3	1	501428	0	NA
prot-a-2270	PIK3CA/PIK3R1	NA	public	2018	Sun BB	NA	Males and Females	29875488	European	NA	3301	HG19/GRCh37	NA	Immune system	Protein	NA	NA	1	10534735	0	NA
prot-a-835	DnaJ homolog subfamily A member 4	NA	public	2018	Sun BB	NA	Males and Females	29875488	European	NA	3301	HG19/GRCh37	NA	Immune system	Protein	NA	NA	1	10534735	0	NA
prot-a-2511	Recoverin	NA	public	2018	Sun BB	NA	Males and Females	29875488	European	NA	3301	HG19/GRCh37	NA	Immune system	Protein	NA	NA	1	10534735	0	NA
prot-a-2989	Toll-like receptor 2	NA	public	2018	Sun BB	NA	Males and Females	29875488	European	NA	3301	HG19/GRCh37	NA	Immune system	Protein	NA	NA	1	10534735	0	NA
prot-c-3630_27_4	Nectin-like protein 1	NA	public	2019	Suhre K	NA	Males and Females	28240269	European	NA	NA	HG19/GRCh37	NA	Continuous	NA	EFO_0007937	name=Cell adhesion molecule 3; chr=1; start=159171609; end=159203313; entrez=57863; uniprot=Q8N126	1	501428	0	NA
prot-c-2685_21_2	IGFBP-5	NA	public	2019	Suhre K	NA	Males and Females	28240269	European	NA	NA	HG19/GRCh37	NA	Continuous	NA	EFO_0007937	name=Insulin-like growth factor-binding protein 5; chr=2; start=216672105; end=216695525; entrez=3488; uniprot=P24593	1	501428	0	NA
prot-a-190	ATPase ASNA1	NA	public	2018	Sun BB	NA	Males and Females	29875488	European	NA	3301	HG19/GRCh37	NA	Immune system	Protein	NA	NA	1	10534735	0	NA
prot-c-3905_62_1	UBE2N	NA	public	2019	Suhre K	NA	Males and Females	28240269	European	NA	NA	HG19/GRCh37	NA	Continuous	NA	EFO_0007937	name=Ubiquitin-conjugating enzyme E2 N; chr=12; start=93405673; end=93442262; entrez=7334; uniprot=P61088	1	501428	0	NA
prot-a-2353	Putative uncharacterized protein PQLC2L	NA	public	2018	Sun BB	NA	Males and Females	29875488	European	NA	3301	HG19/GRCh37	NA	Immune system	Protein	NA	NA	1	10534735	0	NA
prot-a-403	C-C motif chemokine 25	NA	public	2018	Sun BB	NA	Males and Females	29875488	European	NA	3301	HG19/GRCh37	NA	Immune system	Protein	NA	NA	1	10534735	0	NA
prot-a-1475	Interleukin-13	NA	public	2018	Sun BB	NA	Males and Females	29875488	European	NA	3301	HG19/GRCh37	NA	Immune system	Protein	NA	NA	1	10534735	0	NA
prot-a-670	C-reactive protein	NA	public	2018	Sun BB	NA	Males and Females	29875488	European	NA	3301	HG19/GRCh37	NA	Immune system	Protein	NA	NA	1	10534735	0	NA
prot-a-2117	Netrin-1	NA	public	2018	Sun BB	NA	Males and Females	29875488	European	NA	3301	HG19/GRCh37	NA	Immune system	Protein	NA	NA	1	10534735	0	NA
prot-a-916	Probable RNA-binding protein EIF1AD	NA	public	2018	Sun BB	NA	Males and Females	29875488	European	NA	3301	HG19/GRCh37	NA	Immune system	Protein	NA	NA	1	10534735	0	NA
prot-a-980	Erlin-1	NA	public	2018	Sun BB	NA	Males and Females	29875488	European	NA	3301	HG19/GRCh37	NA	Immune system	Protein	NA	NA	1	10534735	0	NA
prot-a-151	Rho GTPase-activating protein 5	NA	public	2018	Sun BB	NA	Males and Females	29875488	European	NA	3301	HG19/GRCh37	NA	Immune system	Protein	NA	NA	1	10534735	0	NA
prot-a-2820	Serine protease inhibitor Kazal-type 6	NA	public	2018	Sun BB	NA	Males and Females	29875488	European	NA	3301	HG19/GRCh37	NA	Immune system	Protein	NA	NA	1	10534735	0	NA
prot-b-14	interleukin 27	NA	public	2018	Folkersen L	NA	Males and Females	28369058	European	NA	3394	HG19/GRCh37	NA	Immune system	Protein	NA	NA	1	5270646	0	NA
prot-c-2986_49_2	Gro-b/g	NA	public	2019	Suhre K	NA	Males and Females	28240269	European	NA	NA	HG19/GRCh37	NA	Continuous	NA	EFO_0007937	name=Gro-beta/gamma; chr=4; start=74036589; end=74099293; entrez=NA; uniprot=P19876|P19875	1	501428	0	NA
prot-c-3651_50_5	VEGF sR2	NA	public	2019	Suhre K	NA	Males and Females	28240269	European	NA	NA	HG19/GRCh37	NA	Continuous	NA	EFO_0007937	name=Vascular endothelial growth factor receptor 2; chr=4; start=55078477; end=55125589; entrez=3791; uniprot=P35968	1	501428	0	NA
prot-a-2765	Solute carrier organic anion transporter family member 5A1	NA	public	2018	Sun BB	NA	Males and Females	29875488	European	NA	3301	HG19/GRCh37	NA	Immune system	Protein	NA	NA	1	10534735	0	NA
prot-a-1586	Inter-alpha-trypsin inhibitor heavy chain H1	NA	public	2018	Sun BB	NA	Males and Females	29875488	European	NA	3301	HG19/GRCh37	NA	Immune system	Protein	NA	NA	1	10534735	0	NA
prot-c-5094_62_3	JAML1	NA	public	2019	Suhre K	NA	Males and Females	28240269	European	NA	NA	HG19/GRCh37	NA	Continuous	NA	EFO_0007937	name=Junctional adhesion molecule-like; chr=11; start=118193740; end=118225094; entrez=120425; uniprot=Q86YT9	1	501428	0	NA
prot-c-4886_3_1	MCP-3	NA	public	2019	Suhre K	NA	Males and Females	28240269	European	NA	NA	HG19/GRCh37	NA	Continuous	NA	EFO_0007937	name=C-C motif chemokine 7; chr=17; start=34270221; end=34272242; entrez=6354; uniprot=P80098	1	501428	0	NA
prot-a-2811	SPARC-like protein 1	NA	public	2018	Sun BB	NA	Males and Females	29875488	European	NA	3301	HG19/GRCh37	NA	Immune system	Protein	NA	NA	1	10534735	0	NA
prot-c-5132_71_3	TCCR	NA	public	2019	Suhre K	NA	Males and Females	28240269	European	NA	NA	HG19/GRCh37	NA	Continuous	NA	EFO_0007937	name=Interleukin-27 receptor subunit alpha; chr=19; start=14031748; end=14053216; entrez=9466; uniprot=Q6UWB1	1	501428	0	NA
prot-a-2626	Histone deacetylase complex subunit SAP30	NA	public	2018	Sun BB	NA	Males and Females	29875488	European	NA	3301	HG19/GRCh37	NA	Immune system	Protein	NA	NA	1	10534735	0	NA
prot-a-1840	Dual specificity mitogen-activated protein kinase kinase 1	NA	public	2018	Sun BB	NA	Males and Females	29875488	European	NA	3301	HG19/GRCh37	NA	Immune system	Protein	NA	NA	1	10534735	0	NA
prot-a-1939	Double-strand break repair protein MRE11A	NA	public	2018	Sun BB	NA	Males and Females	29875488	European	NA	3301	HG19/GRCh37	NA	Immune system	Protein	NA	NA	1	10534735	0	NA
prot-a-2428	Prostaglandin reductase 1	NA	public	2018	Sun BB	NA	Males and Females	29875488	European	NA	3301	HG19/GRCh37	NA	Immune system	Protein	NA	NA	1	10534735	0	NA
prot-a-2828	Testican-3	NA	public	2018	Sun BB	NA	Males and Females	29875488	European	NA	3301	HG19/GRCh37	NA	Immune system	Protein	NA	NA	1	10534735	0	NA
prot-c-3488_64_2	Catalase	NA	public	2019	Suhre K	NA	Males and Females	28240269	European	NA	NA	HG19/GRCh37	NA	Continuous	NA	EFO_0007937	name=Catalase; chr=11; start=34438925; end=34472062; entrez=847; uniprot=P04040	1	501428	0	NA
prot-c-5384_67_3	BRF-1	NA	public	2019	Suhre K	NA	Males and Females	28240269	European	NA	NA	HG19/GRCh37	NA	Continuous	NA	EFO_0007937	name=Transcription factor IIIB 90 kDa subunit; chr=14; start=105209286; end=105315589; entrez=2972; uniprot=Q92994	1	501428	0	NA
prot-a-2242	PDZK1-interacting protein 1	NA	public	2018	Sun BB	NA	Males and Females	29875488	European	NA	3301	HG19/GRCh37	NA	Immune system	Protein	NA	NA	1	10534735	0	NA
prot-a-1467	Interleukin-11 receptor subunit alpha	NA	public	2018	Sun BB	NA	Males and Females	29875488	European	NA	3301	HG19/GRCh37	NA	Immune system	Protein	NA	NA	1	10534735	0	NA
prot-c-2731_29_2	NADPH-P450 Oxidoreductase	NA	public	2019	Suhre K	NA	Males and Females	28240269	European	NA	NA	HG19/GRCh37	NA	Continuous	NA	EFO_0007937	name=NADPH--cytochrome P450 reductase; chr=7; start=75899200; end=75986855; entrez=5447; uniprot=P16435	1	501428	0	NA
prot-c-3025_50_1	bFGF	NA	public	2019	Suhre K	NA	Males and Females	28240269	European	NA	NA	HG19/GRCh37	NA	Continuous	NA	EFO_0007937	name=Fibroblast growth factor 2; chr=4; start=122826708; end=122898236; entrez=2247; uniprot=P09038	1	501428	0	NA
prot-a-1943	39S ribosomal protein L34, mitochondrial	NA	public	2018	Sun BB	NA	Males and Females	29875488	European	NA	3301	HG19/GRCh37	NA	Immune system	Protein	NA	NA	1	10534735	0	NA
prot-a-2857	Alpha-N-acetylgalactosaminide alpha-2,6-sialyltransferase 6	NA	public	2018	Sun BB	NA	Males and Females	29875488	European	NA	3301	HG19/GRCh37	NA	Immune system	Protein	NA	NA	1	10534735	0	NA
prot-a-270	Bromodomain testis-specific protein	NA	public	2018	Sun BB	NA	Males and Females	29875488	European	NA	3301	HG19/GRCh37	NA	Immune system	Protein	NA	NA	1	10534735	0	NA
prot-a-2705	Seizure 6-like protein 2	NA	public	2018	Sun BB	NA	Males and Females	29875488	European	NA	3301	HG19/GRCh37	NA	Immune system	Protein	NA	NA	1	10534735	0	NA
prot-a-2565	RING finger protein 148	NA	public	2018	Sun BB	NA	Males and Females	29875488	European	NA	3301	HG19/GRCh37	NA	Immune system	Protein	NA	NA	1	10534735	0	NA
prot-c-4128_27_2	Eotaxin-2	NA	public	2019	Suhre K	NA	Males and Females	28240269	European	NA	NA	HG19/GRCh37	NA	Continuous	NA	EFO_0007937	name=C-C motif chemokine 24; chr=7; start=75811665; end=75823356; entrez=6369; uniprot=O00175	1	501428	0	NA
prot-a-1017	FAS-associated factor 2	NA	public	2018	Sun BB	NA	Males and Females	29875488	European	NA	3301	HG19/GRCh37	NA	Immune system	Protein	NA	NA	1	10534735	0	NA
prot-c-5228_25_2	KIF23	NA	public	2019	Suhre K	NA	Males and Females	28240269	European	NA	NA	HG19/GRCh37	NA	Continuous	NA	EFO_0007937	name=Kinesin-like protein KIF23; chr=15; start=69414246; end=69448427; entrez=9493; uniprot=Q02241	1	501428	0	NA
prot-a-1217	Glioma pathogenesis-related protein 1	NA	public	2018	Sun BB	NA	Males and Females	29875488	European	NA	3301	HG19/GRCh37	NA	Immune system	Protein	NA	NA	1	10534735	0	NA
prot-c-4309_59_3	Triosephosphate isomerase	NA	public	2019	Suhre K	NA	Males and Females	28240269	European	NA	NA	HG19/GRCh37	NA	Continuous	NA	EFO_0007937	name=Triosephosphate isomerase; chr=12; start=6867119; end=6870948; entrez=7167; uniprot=P60174	1	501428	0	NA
prot-a-1039	Protein FAM189A2	NA	public	2018	Sun BB	NA	Males and Females	29875488	European	NA	3301	HG19/GRCh37	NA	Immune system	Protein	NA	NA	1	10534735	0	NA
prot-a-2528	E3 ubiquitin-protein ligase rififylin	NA	public	2018	Sun BB	NA	Males and Females	29875488	European	NA	3301	HG19/GRCh37	NA	Immune system	Protein	NA	NA	1	10534735	0	NA
prot-b-50	C-C motif chemokine ligand 4	NA	public	2018	Folkersen L	NA	Males and Females	28369058	European	NA	3394	HG19/GRCh37	NA	Immune system	Protein	NA	NA	1	5270646	0	NA
prot-a-2474	Ras-related protein Rab-27A	NA	public	2018	Sun BB	NA	Males and Females	29875488	European	NA	3301	HG19/GRCh37	NA	Immune system	Protein	NA	NA	1	10534735	0	NA
prot-c-2857_70_2	Glucocorticoid receptor	NA	public	2019	Suhre K	NA	Males and Females	28240269	European	NA	NA	HG19/GRCh37	NA	Continuous	NA	EFO_0007937	name=Glucocorticoid receptor; chr=5; start=143277931; end=143435512; entrez=2908; uniprot=P04150	1	501428	0	NA
prot-a-1525	Interleukin-3	NA	public	2018	Sun BB	NA	Males and Females	29875488	European	NA	3301	HG19/GRCh37	NA	Immune system	Protein	NA	NA	1	10534735	0	NA
prot-c-2558_51_3	b-Endorphin	NA	public	2019	Suhre K	NA	Males and Females	28240269	European	NA	NA	HG19/GRCh37	NA	Continuous	NA	EFO_0007937	name=Beta-endorphin; chr=2; start=25160853; end=25168903; entrez=5443; uniprot=P01189	1	501428	0	NA
prot-a-2719	SHC-transforming protein 4	NA	public	2018	Sun BB	NA	Males and Females	29875488	European	NA	3301	HG19/GRCh37	NA	Immune system	Protein	NA	NA	1	10534735	0	NA
prot-a-751	C-X-C motif chemokine 9	NA	public	2018	Sun BB	NA	Males and Females	29875488	European	NA	3301	HG19/GRCh37	NA	Immune system	Protein	NA	NA	1	10534735	0	NA
prot-a-2824	Kunitz-type protease inhibitor 2	NA	public	2018	Sun BB	NA	Males and Females	29875488	European	NA	3301	HG19/GRCh37	NA	Immune system	Protein	NA	NA	1	10534735	0	NA
prot-a-2211	Neuroendocrine convertase 1	NA	public	2018	Sun BB	NA	Males and Females	29875488	European	NA	3301	HG19/GRCh37	NA	Immune system	Protein	NA	NA	1	10534735	0	NA
prot-c-2773_50_2	IL-10	NA	public	2019	Suhre K	NA	Males and Females	28240269	European	NA	NA	HG19/GRCh37	NA	Continuous	NA	EFO_0007937	name=Interleukin-10; chr=1; start=206767602; end=206772494; entrez=3586; uniprot=P22301	1	501428	0	NA
prot-a-479	Cadherin-12	NA	public	2018	Sun BB	NA	Males and Females	29875488	European	NA	3301	HG19/GRCh37	NA	Immune system	Protein	NA	NA	1	10534735	0	NA
prot-a-3044	Tumor necrosis factor receptor superfamily member 18	NA	public	2018	Sun BB	NA	Males and Females	29875488	European	NA	3301	HG19/GRCh37	NA	Immune system	Protein	NA	NA	1	10534735	0	NA
prot-a-2725	Sialic acid-binding Ig-like lectin 12	NA	public	2018	Sun BB	NA	Males and Females	29875488	European	NA	3301	HG19/GRCh37	NA	Immune system	Protein	NA	NA	1	10534735	0	NA
prot-a-2770	Secreted Ly-6/uPAR-related protein 1	NA	public	2018	Sun BB	NA	Males and Females	29875488	European	NA	3301	HG19/GRCh37	NA	Immune system	Protein	NA	NA	1	10534735	0	NA
prot-c-2999_6_2	LSAMP	NA	public	2019	Suhre K	NA	Males and Females	28240269	European	NA	NA	HG19/GRCh37	NA	Continuous	NA	EFO_0007937	name=Limbic system-associated membrane protein; chr=3; start=115802363; end=117139389; entrez=4045; uniprot=Q13449	1	501428	0	NA
prot-c-4593_11_1	PACAP-27	NA	public	2019	Suhre K	NA	Males and Females	28240269	European	NA	NA	HG19/GRCh37	NA	Continuous	NA	EFO_0007937	name=Pituitary adenylate cyclase-activating polypeptide 27; chr=18; start=904943; end=912172; entrez=116; uniprot=P18509	1	501428	0	NA
prot-c-5335_73_3	annexin VI	NA	public	2019	Suhre K	NA	Males and Females	28240269	European	NA	NA	HG19/GRCh37	NA	Continuous	NA	EFO_0007937	name=Annexin A6; chr=5; start=151100712; end=151157882; entrez=309; uniprot=P08133	1	501428	0	NA
prot-a-1657	Kallikrein-12	NA	public	2018	Sun BB	NA	Males and Females	29875488	European	NA	3301	HG19/GRCh37	NA	Immune system	Protein	NA	NA	1	10534735	0	NA
prot-a-2588	Dolichyl-diphosphooligosaccharide--protein glycosyltransferase subunit 1	NA	public	2018	Sun BB	NA	Males and Females	29875488	European	NA	3301	HG19/GRCh37	NA	Immune system	Protein	NA	NA	1	10534735	0	NA
prot-a-349	Calcium/calmodulin-dependent protein kinase type II subunit beta	NA	public	2018	Sun BB	NA	Males and Females	29875488	European	NA	3301	HG19/GRCh37	NA	Immune system	Protein	NA	NA	1	10534735	0	NA
prot-a-1199	GTP-binding protein GEM	NA	public	2018	Sun BB	NA	Males and Females	29875488	European	NA	3301	HG19/GRCh37	NA	Immune system	Protein	NA	NA	1	10534735	0	NA
prot-a-717	Lysosomal protective protein	NA	public	2018	Sun BB	NA	Males and Females	29875488	European	NA	3301	HG19/GRCh37	NA	Immune system	Protein	NA	NA	1	10534735	0	NA
prot-a-1990	N-acylethanolamine-hydrolyzing acid amidase	NA	public	2018	Sun BB	NA	Males and Females	29875488	European	NA	3301	HG19/GRCh37	NA	Immune system	Protein	NA	NA	1	10534735	0	NA
prot-c-3800_71_2	CK-BB	NA	public	2019	Suhre K	NA	Males and Females	28240269	European	NA	NA	HG19/GRCh37	NA	Continuous	NA	EFO_0007937	name=Creatine kinase B-type; chr=14; start=103519659; end=103523111; entrez=1152; uniprot=P12277	1	501428	0	NA
prot-a-1741	Leukocyte immunoglobulin-like receptor subfamily A member 6	NA	public	2018	Sun BB	NA	Males and Females	29875488	European	NA	3301	HG19/GRCh37	NA	Immune system	Protein	NA	NA	1	10534735	0	NA
prot-a-957	Ephrin type-A receptor 2	NA	public	2018	Sun BB	NA	Males and Females	29875488	European	NA	3301	HG19/GRCh37	NA	Immune system	Protein	NA	NA	1	10534735	0	NA
prot-a-900	Ephrin-A4	NA	public	2018	Sun BB	NA	Males and Females	29875488	European	NA	3301	HG19/GRCh37	NA	Immune system	Protein	NA	NA	1	10534735	0	NA
prot-a-1069	F-box only protein 3	NA	public	2018	Sun BB	NA	Males and Females	29875488	European	NA	3301	HG19/GRCh37	NA	Immune system	Protein	NA	NA	1	10534735	0	NA
prot-a-2776	Essential MCU regulator, mitochondrial	NA	public	2018	Sun BB	NA	Males and Females	29875488	European	NA	3301	HG19/GRCh37	NA	Immune system	Protein	NA	NA	1	10534735	0	NA
prot-a-2410	Proteasome subunit alpha type-1	NA	public	2018	Sun BB	NA	Males and Females	29875488	European	NA	3301	HG19/GRCh37	NA	Immune system	Protein	NA	NA	1	10534735	0	NA
prot-c-5096_51_3	KI3L2	NA	public	2019	Suhre K	NA	Males and Females	28240269	European	NA	NA	HG19/GRCh37	NA	Continuous	NA	EFO_0007937	name=Killer cell immunoglobulin-like receptor 3DL2; chr=19; start=54780466; end=54897308; entrez=3812; uniprot=P43630	1	501428	0	NA
prot-a-165	Armadillo repeat-containing protein 5	NA	public	2018	Sun BB	NA	Males and Females	29875488	European	NA	3301	HG19/GRCh37	NA	Immune system	Protein	NA	NA	1	10534735	0	NA
prot-c-4903_72_1	Calcineurin	NA	public	2019	Suhre K	NA	Males and Females	28240269	European	NA	NA	HG19/GRCh37	NA	Continuous	NA	EFO_0007937	name=Calcineurin; chr=2|4; start=68178857|101023409; end=68256237|101348278; entrez=5530|5534; uniprot=Q08209|P63098	1	501428	0	NA
prot-c-4775_34_3	Gelsolin	NA	public	2019	Suhre K	NA	Males and Females	28240269	European	NA	NA	HG19/GRCh37	NA	Continuous	NA	EFO_0007937	name=Gelsolin; chr=9; start=121207794; end=121332843; entrez=2934; uniprot=P06396	1	501428	0	NA
prot-c-2809_25_2	ADAMTS-4	NA	public	2019	Suhre K	NA	Males and Females	28240269	European	NA	NA	HG19/GRCh37	NA	Continuous	NA	EFO_0007937	name=A disintegrin and metalloproteinase with thrombospondin motifs 4; chr=1; start=161184308; end=161199056; entrez=9507; uniprot=O75173	1	501428	0	NA
prot-a-1221	Glycosyltransferase 8 domain-containing protein 1	NA	public	2018	Sun BB	NA	Males and Females	29875488	European	NA	3301	HG19/GRCh37	NA	Immune system	Protein	NA	NA	1	10534735	0	NA
prot-a-2313	Phosphomevalonate kinase	NA	public	2018	Sun BB	NA	Males and Females	29875488	European	NA	3301	HG19/GRCh37	NA	Immune system	Protein	NA	NA	1	10534735	0	NA
prot-a-2065	NoneX	NA	public	2018	Sun BB	NA	Males and Females	29875488	European	NA	3301	HG19/GRCh37	NA	Immune system	Protein	NA	NA	1	10534735	0	NA
prot-a-2082	Neuropeptide W	NA	public	2018	Sun BB	NA	Males and Females	29875488	European	NA	3301	HG19/GRCh37	NA	Immune system	Protein	NA	NA	1	10534735	0	NA
prot-a-3271	Zinc finger protein 382	NA	public	2018	Sun BB	NA	Males and Females	29875488	European	NA	3301	HG19/GRCh37	NA	Immune system	Protein	NA	NA	1	10534735	0	NA
prot-a-105	Acidic leucine-rich nuclear phosphoprotein 32 family member B	NA	public	2018	Sun BB	NA	Males and Females	29875488	European	NA	3301	HG19/GRCh37	NA	Immune system	Protein	NA	NA	1	10534735	0	NA
prot-a-2731	Sialic acid-binding Ig-like lectin 9	NA	public	2018	Sun BB	NA	Males and Females	29875488	European	NA	3301	HG19/GRCh37	NA	Immune system	Protein	NA	NA	1	10534735	0	NA
prot-a-171	Arylsulfatase A	NA	public	2018	Sun BB	NA	Males and Females	29875488	European	NA	3301	HG19/GRCh37	NA	Immune system	Protein	NA	NA	1	10534735	0	NA
prot-a-3260	Zinc finger protein 134	NA	public	2018	Sun BB	NA	Males and Females	29875488	European	NA	3301	HG19/GRCh37	NA	Immune system	Protein	NA	NA	1	10534735	0	NA
prot-a-3082	Tumor protein 63	NA	public	2018	Sun BB	NA	Males and Females	29875488	European	NA	3301	HG19/GRCh37	NA	Immune system	Protein	NA	NA	1	10534735	0	NA
prot-c-2599_51_2	4-1BB ligand	NA	public	2019	Suhre K	NA	Males and Females	28240269	European	NA	NA	HG19/GRCh37	NA	Continuous	NA	EFO_0007937	name=Tumor necrosis factor ligand superfamily member 9; chr=19; start=6530999; end=6535928; entrez=8744; uniprot=P41273	1	501428	0	NA
prot-a-3030	Tumor necrosis factor alpha-induced protein 3	NA	public	2018	Sun BB	NA	Males and Females	29875488	European	NA	3301	HG19/GRCh37	NA	Immune system	Protein	NA	NA	1	10534735	0	NA
prot-a-2284	Group XIIB secretory phospholipase A2-like protein	NA	public	2018	Sun BB	NA	Males and Females	29875488	European	NA	3301	HG19/GRCh37	NA	Immune system	Protein	NA	NA	1	10534735	0	NA
prot-c-3070_1_2	IL-2	NA	public	2019	Suhre K	NA	Males and Females	28240269	European	NA	NA	HG19/GRCh37	NA	Continuous	NA	EFO_0007937	name=Interleukin-2; chr=4; start=122451470; end=122456725; entrez=3558; uniprot=P60568	1	501428	0	NA
prot-a-1632	UPF0577 protein KIAA1324-like	NA	public	2018	Sun BB	NA	Males and Females	29875488	European	NA	3301	HG19/GRCh37	NA	Immune system	Protein	NA	NA	1	10534735	0	NA
prot-c-4553_65_3	HDGR2	NA	public	2019	Suhre K	NA	Males and Females	28240269	European	NA	NA	HG19/GRCh37	NA	Continuous	NA	EFO_0007937	name=Hepatoma-derived growth factor-related protein 2; chr=19; start=4472287; end=4502211; entrez=84717; uniprot=Q7Z4V5	1	501428	0	NA
prot-a-1372	HRAS-like suppressor 2	NA	public	2018	Sun BB	NA	Males and Females	29875488	European	NA	3301	HG19/GRCh37	NA	Immune system	Protein	NA	NA	1	10534735	0	NA
prot-a-2741	Signaling lymphocytic activation molecule	NA	public	2018	Sun BB	NA	Males and Females	29875488	European	NA	3301	HG19/GRCh37	NA	Immune system	Protein	NA	NA	1	10534735	0	NA
prot-c-5238_26_3	PPIE	NA	public	2019	Suhre K	NA	Males and Females	28240269	European	NA	NA	HG19/GRCh37	NA	Continuous	NA	EFO_0007937	name=Peptidyl-prolyl cis-trans isomerase E; chr=1; start=39692182; end=39763914; entrez=10450; uniprot=Q9UNP9	1	501428	0	NA
prot-a-436	CMRF35-like molecule 7	NA	public	2018	Sun BB	NA	Males and Females	29875488	European	NA	3301	HG19/GRCh37	NA	Immune system	Protein	NA	NA	1	10534735	0	NA
prot-c-3321_2_2	IL24	NA	public	2019	Suhre K	NA	Males and Females	28240269	European	NA	NA	HG19/GRCh37	NA	Continuous	NA	EFO_0007937	name=Interleukin-24; chr=1; start=206897443; end=206904139; entrez=11009; uniprot=Q13007	1	501428	0	NA
prot-a-1655	Kelch-like protein 13	NA	public	2018	Sun BB	NA	Males and Females	29875488	European	NA	3301	HG19/GRCh37	NA	Immune system	Protein	NA	NA	1	10534735	0	NA
prot-a-1534	Interleukin-5	NA	public	2018	Sun BB	NA	Males and Females	29875488	European	NA	3301	HG19/GRCh37	NA	Immune system	Protein	NA	NA	1	10534735	0	NA
prot-a-1704	Tyrosine-protein kinase Lck	NA	public	2018	Sun BB	NA	Males and Females	29875488	European	NA	3301	HG19/GRCh37	NA	Immune system	Protein	NA	NA	1	10534735	0	NA
prot-a-1624	Uncharacterized protein KIAA0040	NA	public	2018	Sun BB	NA	Males and Females	29875488	European	NA	3301	HG19/GRCh37	NA	Immune system	Protein	NA	NA	1	10534735	0	NA
prot-a-566	Creatine kinase M-type	NA	public	2018	Sun BB	NA	Males and Females	29875488	European	NA	3301	HG19/GRCh37	NA	Immune system	Protein	NA	NA	1	10534735	0	NA
prot-c-5129_12_3	SREC-I	NA	public	2019	Suhre K	NA	Males and Females	28240269	European	NA	NA	HG19/GRCh37	NA	Continuous	NA	EFO_0007937	name=Scavenger receptor class F member 1; chr=17; start=1633858; end=1645789; entrez=8578; uniprot=Q14162	1	501428	0	NA
prot-a-2687	Small EDRK-rich factor 1	NA	public	2018	Sun BB	NA	Males and Females	29875488	European	NA	3301	HG19/GRCh37	NA	Immune system	Protein	NA	NA	1	10534735	0	NA
prot-c-3181_50_2	Cathepsin S	NA	public	2019	Suhre K	NA	Males and Females	28240269	European	NA	NA	HG19/GRCh37	NA	Continuous	NA	EFO_0007937	name=Cathepsin S; chr=1; start=150730196; end=150765957; entrez=1520; uniprot=P25774	1	501428	0	NA
prot-a-2797	Suppressor of cytokine signaling 3	NA	public	2018	Sun BB	NA	Males and Females	29875488	European	NA	3301	HG19/GRCh37	NA	Immune system	Protein	NA	NA	1	10534735	0	NA
prot-a-942	Poly(U)-specific endoribonuclease	NA	public	2018	Sun BB	NA	Males and Females	29875488	European	NA	3301	HG19/GRCh37	NA	Immune system	Protein	NA	NA	1	10534735	0	NA
prot-a-173	Arylsulfatase K	NA	public	2018	Sun BB	NA	Males and Females	29875488	European	NA	3301	HG19/GRCh37	NA	Immune system	Protein	NA	NA	1	10534735	0	NA
prot-c-3485_28_2	b2-Microglobulin	NA	public	2019	Suhre K	NA	Males and Females	28240269	European	NA	NA	HG19/GRCh37	NA	Continuous	NA	EFO_0007937	name=Beta-2-microglobulin; chr=15; start=44711477; end=44718877; entrez=567; uniprot=P61769	1	501428	0	NA
prot-c-2906_55_3	IL-4	NA	public	2019	Suhre K	NA	Males and Females	28240269	European	NA	NA	HG19/GRCh37	NA	Continuous	NA	EFO_0007937	name=Interleukin-4; chr=5; start=132673986; end=132682676; entrez=3565; uniprot=P05112	1	501428	0	NA
prot-c-3884_5_1	eIF-5A-1	NA	public	2019	Suhre K	NA	Males and Females	28240269	European	NA	NA	HG19/GRCh37	NA	Continuous	NA	EFO_0007937	name=Eukaryotic translation initiation factor 5A-1; chr=17; start=7306999; end=7312463; entrez=1984; uniprot=P63241	1	501428	0	NA
prot-a-1874	Mediator of RNA polymerase II transcription subunit 1	NA	public	2018	Sun BB	NA	Males and Females	29875488	European	NA	3301	HG19/GRCh37	NA	Immune system	Protein	NA	NA	1	10534735	0	NA
prot-a-115	Amyloid beta A4 precursor protein-binding family B member 1	NA	public	2018	Sun BB	NA	Males and Females	29875488	European	NA	3301	HG19/GRCh37	NA	Immune system	Protein	NA	NA	1	10534735	0	NA
prot-a-1095	Fibroblast growth factor 5	NA	public	2018	Sun BB	NA	Males and Females	29875488	European	NA	3301	HG19/GRCh37	NA	Immune system	Protein	NA	NA	1	10534735	0	NA
prot-c-4693_72_2	3HIDH	NA	public	2019	Suhre K	NA	Males and Females	28240269	European	NA	NA	HG19/GRCh37	NA	Continuous	NA	EFO_0007937	name=3-hydroxyisobutyrate dehydrogenase, mitochondrial; chr=7; start=27525442; end=27662995; entrez=11112; uniprot=P31937	1	501428	0	NA
prot-c-2570_72_5	IGFBP-2	NA	public	2019	Suhre K	NA	Males and Females	28240269	European	NA	NA	HG19/GRCh37	NA	Continuous	NA	EFO_0007937	name=Insulin-like growth factor-binding protein 2; chr=2; start=216632828; end=216664436; entrez=3485; uniprot=P18065	1	501428	0	NA
prot-c-4482_66_2	C5b, 6 Complex	NA	public	2019	Suhre K	NA	Males and Females	28240269	European	NA	NA	HG19/GRCh37	NA	Continuous	NA	EFO_0007937	name=Complement C5b-C6 complex; chr=5|9; start=41142234|120952335; end=41261438|121050276; entrez=727|729; uniprot=P01031|P13671	1	501428	0	NA
prot-a-181	Activating signal cointegrator 1 complex subunit 1	NA	public	2018	Sun BB	NA	Males and Females	29875488	European	NA	3301	HG19/GRCh37	NA	Immune system	Protein	NA	NA	1	10534735	0	NA
prot-a-1904	Malectin	NA	public	2018	Sun BB	NA	Males and Females	29875488	European	NA	3301	HG19/GRCh37	NA	Immune system	Protein	NA	NA	1	10534735	0	NA
prot-a-519	Cryptic protein	NA	public	2018	Sun BB	NA	Males and Females	29875488	European	NA	3301	HG19/GRCh37	NA	Immune system	Protein	NA	NA	1	10534735	0	NA
prot-c-5359_65_3	PIM1	NA	public	2019	Suhre K	NA	Males and Females	28240269	European	NA	NA	HG19/GRCh37	NA	Continuous	NA	EFO_0007937	name=Serine/threonine-protein kinase pim-1; chr=6; start=37170203; end=37175426; entrez=5292; uniprot=P11309	1	501428	0	NA
prot-a-2971	Thrombospondin-3	NA	public	2018	Sun BB	NA	Males and Females	29875488	European	NA	3301	HG19/GRCh37	NA	Immune system	Protein	NA	NA	1	10534735	0	NA
prot-a-2246	E3 ubiquitin-protein ligase pellino homolog 2	NA	public	2018	Sun BB	NA	Males and Females	29875488	European	NA	3301	HG19/GRCh37	NA	Immune system	Protein	NA	NA	1	10534735	0	NA
prot-a-417	Cell cycle progression protein 1	NA	public	2018	Sun BB	NA	Males and Females	29875488	European	NA	3301	HG19/GRCh37	NA	Immune system	Protein	NA	NA	1	10534735	0	NA
prot-a-2320	Protein O-glucosyltransferase 1	NA	public	2018	Sun BB	NA	Males and Females	29875488	European	NA	3301	HG19/GRCh37	NA	Immune system	Protein	NA	NA	1	10534735	0	NA
prot-a-397	C-C motif chemokine 21	NA	public	2018	Sun BB	NA	Males and Females	29875488	European	NA	3301	HG19/GRCh37	NA	Immune system	Protein	NA	NA	1	10534735	0	NA
prot-a-1668	Kallikrein-8	NA	public	2018	Sun BB	NA	Males and Females	29875488	European	NA	3301	HG19/GRCh37	NA	Immune system	Protein	NA	NA	1	10534735	0	NA
prot-a-853	Delta and Notch-like epidermal growth factor-related receptor	NA	public	2018	Sun BB	NA	Males and Females	29875488	European	NA	3301	HG19/GRCh37	NA	Immune system	Protein	NA	NA	1	10534735	0	NA
prot-a-150	Rho GTPase-activating protein 36	NA	public	2018	Sun BB	NA	Males and Females	29875488	European	NA	3301	HG19/GRCh37	NA	Immune system	Protein	NA	NA	1	10534735	0	NA
prot-a-56	Angiogenic factor with G patch and FHA domains 1	NA	public	2018	Sun BB	NA	Males and Females	29875488	European	NA	3301	HG19/GRCh37	NA	Immune system	Protein	NA	NA	1	10534735	0	NA
prot-c-3037_62_1	IL-1b	NA	public	2019	Suhre K	NA	Males and Females	28240269	European	NA	NA	HG19/GRCh37	NA	Continuous	NA	EFO_0007937	name=Interleukin-1 beta; chr=2; start=112829751; end=112836903; entrez=3553; uniprot=P01584	1	501428	0	NA
prot-c-5340_24_3	Caspase-10	NA	public	2019	Suhre K	NA	Males and Females	28240269	European	NA	NA	HG19/GRCh37	NA	Continuous	NA	EFO_0007937	name=Caspase-10; chr=2; start=201182881; end=201229406; entrez=843; uniprot=Q92851	1	501428	0	NA
prot-a-579	C-type lectin domain family 5 member A	NA	public	2018	Sun BB	NA	Males and Females	29875488	European	NA	3301	HG19/GRCh37	NA	Immune system	Protein	NA	NA	1	10534735	0	NA
prot-a-2807	Sperm-associated antigen 11B	NA	public	2018	Sun BB	NA	Males and Females	29875488	European	NA	3301	HG19/GRCh37	NA	Immune system	Protein	NA	NA	1	10534735	0	NA
prot-a-2249	Peroxisomal membrane protein PEX14	NA	public	2018	Sun BB	NA	Males and Females	29875488	European	NA	3301	HG19/GRCh37	NA	Immune system	Protein	NA	NA	1	10534735	0	NA
prot-a-904	Ephrin-B2	NA	public	2018	Sun BB	NA	Males and Females	29875488	European	NA	3301	HG19/GRCh37	NA	Immune system	Protein	NA	NA	1	10534735	0	NA
prot-a-2431	Parathyroid hormone	NA	public	2018	Sun BB	NA	Males and Females	29875488	European	NA	3301	HG19/GRCh37	NA	Immune system	Protein	NA	NA	1	10534735	0	NA
prot-a-2439	Tyrosine-protein phosphatase non-receptor type 2	NA	public	2018	Sun BB	NA	Males and Females	29875488	European	NA	3301	HG19/GRCh37	NA	Immune system	Protein	NA	NA	1	10534735	0	NA
prot-c-2653_62_1	tau	NA	public	2019	Suhre K	NA	Males and Females	28240269	European	NA	NA	HG19/GRCh37	NA	Continuous	NA	EFO_0007937	name=Microtubule-associated protein tau; chr=17; start=45894382; end=46039943; entrez=4137; uniprot=P10636	1	501428	0	NA
prot-c-2765_4_3	GDF-11	NA	public	2019	Suhre K	NA	Males and Females	28240269	European	NA	NA	HG19/GRCh37	NA	Continuous	NA	EFO_0007937	name=Growth/differentiation factor 11; chr=12; start=55743280; end=55757278; entrez=10220; uniprot=O95390	1	501428	0	NA
prot-c-4545_53_3	DnaJ homolog	NA	public	2019	Suhre K	NA	Males and Females	28240269	European	NA	NA	HG19/GRCh37	NA	Continuous	NA	EFO_0007937	name=Mitochondrial import inner membrane translocase subunit TIM14; chr=3; start=180983709; end=180989774; entrez=131118; uniprot=Q96DA6	1	501428	0	NA
prot-a-558	Carbohydrate sulfotransferase 6	NA	public	2018	Sun BB	NA	Males and Females	29875488	European	NA	3301	HG19/GRCh37	NA	Immune system	Protein	NA	NA	1	10534735	0	NA
prot-a-2255	Phosphoglycerate kinase 1	NA	public	2018	Sun BB	NA	Males and Females	29875488	European	NA	3301	HG19/GRCh37	NA	Immune system	Protein	NA	NA	1	10534735	0	NA
prot-c-4153_11_2	alpha-1-antichymotrypsin complex	NA	public	2019	Suhre K	NA	Males and Females	28240269	European	NA	NA	HG19/GRCh37	NA	Continuous	NA	EFO_0007937	name=alpha-1-antichymotrypsin complex; chr=14; start=94592058; end=94624646; entrez=NA; uniprot=P01011	1	501428	0	NA
prot-a-2371	Protein kinase C iota type	NA	public	2018	Sun BB	NA	Males and Females	29875488	European	NA	3301	HG19/GRCh37	NA	Immune system	Protein	NA	NA	1	10534735	0	NA
prot-a-891	Endothelial differentiation-related factor 1	NA	public	2018	Sun BB	NA	Males and Females	29875488	European	NA	3301	HG19/GRCh37	NA	Immune system	Protein	NA	NA	1	10534735	0	NA
prot-a-611	Contactin-associated protein-like 2	NA	public	2018	Sun BB	NA	Males and Females	29875488	European	NA	3301	HG19/GRCh37	NA	Immune system	Protein	NA	NA	1	10534735	0	NA
prot-a-2951	Trefoil factor 1	NA	public	2018	Sun BB	NA	Males and Females	29875488	European	NA	3301	HG19/GRCh37	NA	Immune system	Protein	NA	NA	1	10534735	0	NA
prot-a-2544	Protein RIC-3	NA	public	2018	Sun BB	NA	Males and Females	29875488	European	NA	3301	HG19/GRCh37	NA	Immune system	Protein	NA	NA	1	10534735	0	NA
prot-c-4318_12_3	PTP-1C	NA	public	2019	Suhre K	NA	Males and Females	28240269	European	NA	NA	HG19/GRCh37	NA	Continuous	NA	EFO_0007937	name=Tyrosine-protein phosphatase non-receptor type 6; chr=12; start=6946468; end=6961316; entrez=5777; uniprot=P29350	1	501428	0	NA
prot-c-3666_17_4	complement factor H-related 5	NA	public	2019	Suhre K	NA	Males and Females	28240269	European	NA	NA	HG19/GRCh37	NA	Continuous	NA	EFO_0007937	name=Complement factor H-related protein 5; chr=1; start=196977556; end=197009674; entrez=81494; uniprot=Q9BXR6	1	501428	0	NA
prot-a-3079	TOX high mobility group box family member 3	NA	public	2018	Sun BB	NA	Males and Females	29875488	European	NA	3301	HG19/GRCh37	NA	Immune system	Protein	NA	NA	1	10534735	0	NA
prot-a-154	Rho guanine nucleotide exchange factor 10	NA	public	2018	Sun BB	NA	Males and Females	29875488	European	NA	3301	HG19/GRCh37	NA	Immune system	Protein	NA	NA	1	10534735	0	NA
prot-a-821	Dickkopf-related protein 1	NA	public	2018	Sun BB	NA	Males and Females	29875488	European	NA	3301	HG19/GRCh37	NA	Immune system	Protein	NA	NA	1	10534735	0	NA
prot-a-14	Acyl-CoA-binding domain-containing protein 6	NA	public	2018	Sun BB	NA	Males and Females	29875488	European	NA	3301	HG19/GRCh37	NA	Immune system	Protein	NA	NA	1	10534735	0	NA
prot-a-1138	Forkhead box protein L2	NA	public	2018	Sun BB	NA	Males and Females	29875488	European	NA	3301	HG19/GRCh37	NA	Immune system	Protein	NA	NA	1	10534735	0	NA
prot-c-3903_49_2	Sorting nexin 4	NA	public	2019	Suhre K	NA	Males and Females	28240269	European	NA	NA	HG19/GRCh37	NA	Continuous	NA	EFO_0007937	name=Sorting nexin-4; chr=3; start=125446644; end=125520197; entrez=8723; uniprot=O95219	1	501428	0	NA
prot-a-166	Actin-related protein 2/3 complex subunit 3	NA	public	2018	Sun BB	NA	Males and Females	29875488	European	NA	3301	HG19/GRCh37	NA	Immune system	Protein	NA	NA	1	10534735	0	NA
prot-c-2665_26_2	BCMA	NA	public	2019	Suhre K	NA	Males and Females	28240269	European	NA	NA	HG19/GRCh37	NA	Continuous	NA	EFO_0007937	name=Tumor necrosis factor receptor superfamily member 17; chr=16; start=11965107; end=11968068; entrez=608; uniprot=Q02223	1	501428	0	NA
prot-c-4962_52_1	ARMEL	NA	public	2019	Suhre K	NA	Males and Females	28240269	European	NA	NA	HG19/GRCh37	NA	Continuous	NA	EFO_0007937	name=Cerebral dopamine neurotrophic factor; chr=10; start=14819250; end=14838575; entrez=441549; uniprot=Q49AH0	1	501428	0	NA
prot-a-2046	Non-homologous end-joining factor 1	NA	public	2018	Sun BB	NA	Males and Females	29875488	European	NA	3301	HG19/GRCh37	NA	Immune system	Protein	NA	NA	1	10534735	0	NA
prot-a-1133	Fibronectin type III domain-containing protein 5	NA	public	2018	Sun BB	NA	Males and Females	29875488	European	NA	3301	HG19/GRCh37	NA	Immune system	Protein	NA	NA	1	10534735	0	NA
prot-b-19	fibroblast growth factor 23	NA	public	2018	Folkersen L	NA	Males and Females	28369058	European	NA	3394	HG19/GRCh37	NA	Immune system	Protein	NA	NA	1	5270646	0	NA
prot-c-4491_4_2	IL-5 Ra	NA	public	2019	Suhre K	NA	Males and Females	28240269	European	NA	NA	HG19/GRCh37	NA	Continuous	NA	EFO_0007937	name=Interleukin-5 receptor subunit alpha; chr=3; start=3066326; end=3126613; entrez=3568; uniprot=Q01344	1	501428	0	NA
prot-a-2105	Neurexin-3-beta	NA	public	2018	Sun BB	NA	Males and Females	29875488	European	NA	3301	HG19/GRCh37	NA	Immune system	Protein	NA	NA	1	10534735	0	NA
prot-a-357	Calcium-regulated heat stable protein 1	NA	public	2018	Sun BB	NA	Males and Females	29875488	European	NA	3301	HG19/GRCh37	NA	Immune system	Protein	NA	NA	1	10534735	0	NA
prot-a-2007	Neural cell adhesion molecule 1	NA	public	2018	Sun BB	NA	Males and Females	29875488	European	NA	3301	HG19/GRCh37	NA	Immune system	Protein	NA	NA	1	10534735	0	NA
prot-c-4697_59_2	GM-CSF	NA	public	2019	Suhre K	NA	Males and Females	28240269	European	NA	NA	HG19/GRCh37	NA	Continuous	NA	EFO_0007937	name=Granulocyte-macrophage colony-stimulating factor; chr=5; start=132073790; end=132076170; entrez=1437; uniprot=P04141	1	501428	0	NA
prot-a-2435	Pleiotrophin	NA	public	2018	Sun BB	NA	Males and Females	29875488	European	NA	3301	HG19/GRCh37	NA	Immune system	Protein	NA	NA	1	10534735	0	NA
prot-a-1626	Dyslexia-associated protein KIAA0319-like protein	NA	public	2018	Sun BB	NA	Males and Females	29875488	European	NA	3301	HG19/GRCh37	NA	Immune system	Protein	NA	NA	1	10534735	0	NA
prot-a-621	Collagen alpha-1(XXVIII) chain	NA	public	2018	Sun BB	NA	Males and Females	29875488	European	NA	3301	HG19/GRCh37	NA	Immune system	Protein	NA	NA	1	10534735	0	NA
prot-a-2546	Receptor-interacting serine/threonine-protein kinase 2	NA	public	2018	Sun BB	NA	Males and Females	29875488	European	NA	3301	HG19/GRCh37	NA	Immune system	Protein	NA	NA	1	10534735	0	NA
prot-a-1593	Inositol-trisphosphate 3-kinase A	NA	public	2018	Sun BB	NA	Males and Females	29875488	European	NA	3301	HG19/GRCh37	NA	Immune system	Protein	NA	NA	1	10534735	0	NA
prot-c-4145_58_2	Neurotrophin-3	NA	public	2019	Suhre K	NA	Males and Females	28240269	European	NA	NA	HG19/GRCh37	NA	Continuous	NA	EFO_0007937	name=Neurotrophin-3; chr=12; start=5432112; end=5521536; entrez=4908; uniprot=P20783	1	501428	0	NA
prot-a-478	Cadherin-12	NA	public	2018	Sun BB	NA	Males and Females	29875488	European	NA	3301	HG19/GRCh37	NA	Immune system	Protein	NA	NA	1	10534735	0	NA
prot-a-484	Cadherin-3	NA	public	2018	Sun BB	NA	Males and Females	29875488	European	NA	3301	HG19/GRCh37	NA	Immune system	Protein	NA	NA	1	10534735	0	NA
prot-a-2213	Prenylcysteine oxidase-like	NA	public	2018	Sun BB	NA	Males and Females	29875488	European	NA	3301	HG19/GRCh37	NA	Immune system	Protein	NA	NA	1	10534735	0	NA
prot-a-706	Cystatin-8	NA	public	2018	Sun BB	NA	Males and Females	29875488	European	NA	3301	HG19/GRCh37	NA	Immune system	Protein	NA	NA	1	10534735	0	NA
prot-c-3366_51_2	ECM1	NA	public	2019	Suhre K	NA	Males and Females	28240269	European	NA	NA	HG19/GRCh37	NA	Continuous	NA	EFO_0007937	name=Extracellular matrix protein 1; chr=1; start=150508062; end=150513789; entrez=1893; uniprot=Q16610	1	501428	0	NA
prot-a-2464	Dihydropteridine reductase	NA	public	2018	Sun BB	NA	Males and Females	29875488	European	NA	3301	HG19/GRCh37	NA	Immune system	Protein	NA	NA	1	10534735	0	NA
prot-a-1861	Myoglobin	NA	public	2018	Sun BB	NA	Males and Females	29875488	European	NA	3301	HG19/GRCh37	NA	Immune system	Protein	NA	NA	1	10534735	0	NA
prot-a-1907	Malonyl-CoA decarboxylase, mitochondrial	NA	public	2018	Sun BB	NA	Males and Females	29875488	European	NA	3301	HG19/GRCh37	NA	Immune system	Protein	NA	NA	1	10534735	0	NA
prot-c-2819_23_2	Cadherin-5	NA	public	2019	Suhre K	NA	Males and Females	28240269	European	NA	NA	HG19/GRCh37	NA	Continuous	NA	EFO_0007937	name=Cadherin-5; chr=16; start=66366622; end=66404786; entrez=1003; uniprot=P33151	1	501428	0	NA
prot-c-3807_1_2	FGF23	NA	public	2019	Suhre K	NA	Males and Females	28240269	European	NA	NA	HG19/GRCh37	NA	Continuous	NA	EFO_0007937	name=Fibroblast growth factor 23; chr=12; start=4368227; end=4379728; entrez=8074; uniprot=Q9GZV9	1	501428	0	NA
prot-a-134	Apolipoprotein L1	NA	public	2018	Sun BB	NA	Males and Females	29875488	European	NA	3301	HG19/GRCh37	NA	Immune system	Protein	NA	NA	1	10534735	0	NA
prot-a-1985	Myocardial zonula adherens protein	NA	public	2018	Sun BB	NA	Males and Females	29875488	European	NA	3301	HG19/GRCh37	NA	Immune system	Protein	NA	NA	1	10534735	0	NA
prot-c-2728_62_2	Laminin	NA	public	2019	Suhre K	NA	Males and Females	28240269	European	NA	NA	HG19/GRCh37	NA	Continuous	NA	EFO_0007937	name=Laminin; chr=1|18|7; start=183023460|6941744|107923799; end=183145592|7117814|108003255; entrez=284217|3912|3915; uniprot=P25391|P07942|P11047	1	501428	0	NA
prot-a-2067	Neurogenic locus notch homolog protein 1	NA	public	2018	Sun BB	NA	Males and Females	29875488	European	NA	3301	HG19/GRCh37	NA	Immune system	Protein	NA	NA	1	10534735	0	NA
prot-a-1597	Protein jagged-2	NA	public	2018	Sun BB	NA	Males and Females	29875488	European	NA	3301	HG19/GRCh37	NA	Immune system	Protein	NA	NA	1	10534735	0	NA
prot-c-4209_60_2	DRG-1	NA	public	2019	Suhre K	NA	Males and Females	28240269	European	NA	NA	HG19/GRCh37	NA	Continuous	NA	EFO_0007937	name=Vacuolar protein sorting-associated protein VTA1 homolog; chr=6; start=142147162; end=142224689; entrez=51534; uniprot=Q9NP79	1	501428	0	NA
prot-c-4534_10_2	BSSP4	NA	public	2019	Suhre K	NA	Males and Females	28240269	European	NA	NA	HG19/GRCh37	NA	Continuous	NA	EFO_0007937	name=Brain-specific serine protease 4; chr=16; start=2852727; end=2858170; entrez=64063; uniprot=Q9GZN4	1	501428	0	NA
prot-a-1056	Tumor necrosis factor receptor superfamily member 6	NA	public	2018	Sun BB	NA	Males and Females	29875488	European	NA	3301	HG19/GRCh37	NA	Immune system	Protein	NA	NA	1	10534735	0	NA
prot-a-1953	Mitochondrial peptide methionine sulfoxide reductase	NA	public	2018	Sun BB	NA	Males and Females	29875488	European	NA	3301	HG19/GRCh37	NA	Immune system	Protein	NA	NA	1	10534735	0	NA
prot-c-5133_17_3	TGF-b R II	NA	public	2019	Suhre K	NA	Males and Females	28240269	European	NA	NA	HG19/GRCh37	NA	Continuous	NA	EFO_0007937	name=TGF-beta receptor type-2; chr=3; start=30606502; end=30694142; entrez=7048; uniprot=P37173	1	501428	0	NA
prot-c-4544_4_3	CTAP-III	NA	public	2019	Suhre K	NA	Males and Females	28240269	European	NA	NA	HG19/GRCh37	NA	Continuous	NA	EFO_0007937	name=Connective tissue-activating peptide III; chr=4; start=73987038; end=73988197; entrez=5473; uniprot=P02775	1	501428	0	NA
prot-a-1600	Junctional adhesion molecule B	NA	public	2018	Sun BB	NA	Males and Females	29875488	European	NA	3301	HG19/GRCh37	NA	Immune system	Protein	NA	NA	1	10534735	0	NA
prot-a-1284	Glutathione S-transferase A3	NA	public	2018	Sun BB	NA	Males and Females	29875488	European	NA	3301	HG19/GRCh37	NA	Immune system	Protein	NA	NA	1	10534735	0	NA
prot-c-4763_31_3	Afamin	NA	public	2019	Suhre K	NA	Males and Females	28240269	European	NA	NA	HG19/GRCh37	NA	Continuous	NA	EFO_0007937	name=Afamin; chr=4; start=73481683; end=73504001; entrez=173; uniprot=P43652	1	501428	0	NA
prot-c-3046_31_1	resistin	NA	public	2019	Suhre K	NA	Males and Females	28240269	European	NA	NA	HG19/GRCh37	NA	Continuous	NA	EFO_0007937	name=Resistin; chr=19; start=7669044; end=7670454; entrez=56729; uniprot=Q9HD89	1	501428	0	NA
prot-a-852	Delta and Notch-like epidermal growth factor-related receptor	NA	public	2018	Sun BB	NA	Males and Females	29875488	European	NA	3301	HG19/GRCh37	NA	Immune system	Protein	NA	NA	1	10534735	0	NA
prot-a-2200	Protocadherin alpha-7	NA	public	2018	Sun BB	NA	Males and Females	29875488	European	NA	3301	HG19/GRCh37	NA	Immune system	Protein	NA	NA	1	10534735	0	NA
prot-a-2081	Neuronal pentraxin-2	NA	public	2018	Sun BB	NA	Males and Females	29875488	European	NA	3301	HG19/GRCh37	NA	Immune system	Protein	NA	NA	1	10534735	0	NA
prot-a-2979	Fructose-2,6-bisphosphatase TIGAR	NA	public	2018	Sun BB	NA	Males and Females	29875488	European	NA	3301	HG19/GRCh37	NA	Immune system	Protein	NA	NA	1	10534735	0	NA
prot-a-2350	Calcineurin subunit B type 1	NA	public	2018	Sun BB	NA	Males and Females	29875488	European	NA	3301	HG19/GRCh37	NA	Immune system	Protein	NA	NA	1	10534735	0	NA
prot-a-2787	Synaptosomal-associated protein 29	NA	public	2018	Sun BB	NA	Males and Females	29875488	European	NA	3301	HG19/GRCh37	NA	Immune system	Protein	NA	NA	1	10534735	0	NA
prot-a-1114	Peptidyl-prolyl cis-trans isomerase FKBP2	NA	public	2018	Sun BB	NA	Males and Females	29875488	European	NA	3301	HG19/GRCh37	NA	Immune system	Protein	NA	NA	1	10534735	0	NA
prot-c-3845_51_2	DLRB1	NA	public	2019	Suhre K	NA	Males and Females	28240269	European	NA	NA	HG19/GRCh37	NA	Continuous	NA	EFO_0007937	name=Dynein light chain roadblock-type 1; chr=20; start=34516409; end=34540958; entrez=83658; uniprot=Q9NP97	1	501428	0	NA
prot-c-4964_67_1	ARTS1	NA	public	2019	Suhre K	NA	Males and Females	28240269	European	NA	NA	HG19/GRCh37	NA	Continuous	NA	EFO_0007937	name=Endoplasmic reticulum aminopeptidase 1; chr=5; start=96760810; end=96808100; entrez=51752; uniprot=Q9NZ08	1	501428	0	NA
prot-c-3514_49_2	Proteinase-3	NA	public	2019	Suhre K	NA	Males and Females	28240269	European	NA	NA	HG19/GRCh37	NA	Continuous	NA	EFO_0007937	name=Myeloblastin; chr=19; start=840960; end=848180; entrez=5657; uniprot=P24158	1	501428	0	NA
prot-a-2855	Alpha-N-acetylgalactosaminide alpha-2,6-sialyltransferase 3	NA	public	2018	Sun BB	NA	Males and Females	29875488	European	NA	3301	HG19/GRCh37	NA	Immune system	Protein	NA	NA	1	10534735	0	NA
prot-c-3217_74_2	Protease nexin I	NA	public	2019	Suhre K	NA	Males and Females	28240269	European	NA	NA	HG19/GRCh37	NA	Continuous	NA	EFO_0007937	name=Glia-derived nexin; chr=2; start=223975112; end=224039319; entrez=5270; uniprot=P07093	1	501428	0	NA
prot-b-26	heat shock protein family B (small) member 1	NA	public	2018	Folkersen L	NA	Males and Females	28369058	European	NA	3394	HG19/GRCh37	NA	Immune system	Protein	NA	NA	1	5270646	0	NA
[truncated: 2,491 more rows]

## Sheet: Table S2
Table S2: Blood metabolites data used in this study
id	trait	ncase	group_name	year	author	consortium	sex	pmid	population	unit	sample_size	build	ncontrol	category	subcategory	ontology	note	mr	nsnp	priority	sd
met-a-332	Oleate (18:1n9)	NA	public	2014	Shin	NA	Males and Females	24816252	European	log10 units	7768	HG19/GRCh37	NA	Metabolites	Fatty acid	NA	NA	1	2545670	1	0.133493
met-b-212	CD4mem:%cFTH (2)	NA	public	2015	Roederer	NA	Females	25772697	European	%	497	HG19/GRCh37	NA	Immune system	Immune cell subset frequency	NA	Female twins	1	1624585	1	0.476155
met-a-444	X-10510	NA	public	2014	Shin	NA	Males and Females	24816252	European	log10 units	7792	HG19/GRCh37	NA	Metabolites	Unknown metabolite	NA	NA	1	2545516	1	0.143172
met-b-140	Lymph:%NK	NA	public	2015	Roederer	NA	Females	25772697	European	%	497	HG19/GRCh37	NA	Immune system	Immune cell subset frequency	NA	Female twins	1	1623131	1	15.8938
met-a-417	Myo-inositol	NA	public	2014	Shin	NA	Males and Females	24816252	European	log10 units	7803	HG19/GRCh37	NA	Metabolites	Lipid	NA	NA	1	2545559	1	0.112848
met-a-719	X-14189--leucylalanine	NA	public	2014	Shin	NA	Males and Females	24816252	European	log10 units	2745	HG19/GRCh37	NA	Metabolites	Peptide	NA	NA	1	2545768	1	0.218576
met-b-237	NKeff:%Act(314+)	NA	public	2015	Roederer	NA	Females	25772697	European	%	497	HG19/GRCh37	NA	Immune system	Immune cell subset frequency	NA	Female twins	1	1627500	1	11.5353
met-c-958	Concentration of chylomicrons and largest VLDL particles	NA	public	2016	Kettunen	NA	Males and Females	27005778	European	SD	18960	HG19/GRCh37	NA	Metabolites	Lipid	NA	XXL.VLDL.P	1	11598671	1	NA
met-b-205	CD4mem:%Th1* (2)	NA	public	2015	Roederer	NA	Females	25772697	European	%	497	HG19/GRCh37	NA	Immune system	Immune cell subset frequency	NA	Female twins	1	1625300	1	1.71344
met-d-TG_by_PG	Ratio of triglycerides to phosphoglycerides	NA	public	2020	Borges CM	NA	Males and Females	NA	European	NA	114999	HG19/GRCh37	NA	Continuous	NA	NA	NA	1	12321875	0	NA
met-b-172	DPT:%Exhausted	NA	public	2015	Roederer	NA	Females	25772697	European	%	497	HG19/GRCh37	NA	Immune system	Immune cell subset frequency	NA	Female twins	1	1624114	1	15.9304
met-a-453	Threonate	NA	public	2014	Shin	NA	Males and Females	24816252	European	log10 units	7782	HG19/GRCh37	NA	Metabolites	Cofactors and vitamins	NA	NA	1	2545583	1	0.191768
met-a-697	2-methylbutyroylcarnitine	NA	public	2014	Shin	NA	Males and Females	24816252	European	log10 units	7420	HG19/GRCh37	NA	Metabolites	Amino acid	NA	NA	1	2545908	1	0.13514
met-d-L_VLDL_FC	Free cholesterol in large VLDL	NA	public	2020	Borges CM	NA	Males and Females	NA	European	NA	115078	HG19/GRCh37	NA	Continuous	NA	NA	NA	1	12321875	0	NA
met-d-S_VLDL_CE_pct	Cholesteryl esters to total lipids ratio in small VLDL	NA	public	2020	Borges CM	NA	Males and Females	NA	European	NA	115078	HG19/GRCh37	NA	Continuous	NA	NA	NA	1	12321875	0	NA
met-a-421	3-methyl-2-oxobutyrate	NA	public	2014	Shin	NA	Males and Females	24816252	European	log10 units	7648	HG19/GRCh37	NA	Metabolites	Amino acid	NA	NA	1	2545692	1	0.114791
met-d-M_VLDL_CE	Cholesteryl esters in medium VLDL	NA	public	2020	Borges CM	NA	Males and Females	NA	European	NA	115078	HG19/GRCh37	NA	Continuous	NA	NA	NA	1	12321875	0	NA
met-a-439	X-09706	NA	public	2014	Shin	NA	Males and Females	24816252	European	log10 units	7697	HG19/GRCh37	NA	Metabolites	Unknown metabolite	NA	NA	1	2545584	1	0.148712
met-d-DHA	Docosahexaenoic acid	NA	public	2020	Borges CM	NA	Males and Females	NA	European	NA	114999	HG19/GRCh37	NA	Continuous	NA	NA	NA	1	12321875	0	NA
met-a-686	X-13477	NA	public	2014	Shin	NA	Males and Females	24816252	European	log10 units	5952	HG19/GRCh37	NA	Metabolites	Unknown metabolite	NA	NA	1	2545812	1	0.149679
met-a-449	N-acetylglycine	NA	public	2014	Shin	NA	Males and Females	24816252	European	log10 units	7135	HG19/GRCh37	NA	Metabolites	Amino acid	NA	NA	1	2545572	1	0.247303
met-d-Ala	Alanine	NA	public	2020	Borges CM	NA	Males and Females	NA	European	NA	115074	HG19/GRCh37	NA	Continuous	NA	NA	NA	1	12321875	0	NA
met-d-S_VLDL_P	Concentration of small VLDL particles	NA	public	2020	Borges CM	NA	Males and Females	NA	European	NA	115078	HG19/GRCh37	NA	Continuous	NA	NA	NA	1	12321875	0	NA
met-b-127	T:%Vg9+Vd2-low	NA	public	2015	Roederer	NA	Females	25772697	European	%	497	HG19/GRCh37	NA	Immune system	Immune cell subset frequency	NA	Female twins	1	1625291	1	14.7952
met-d-L_HDL_TG_pct	Triglycerides to total lipids ratio in large HDL	NA	public	2020	Borges CM	NA	Males and Females	NA	European	NA	115078	HG19/GRCh37	NA	Continuous	NA	NA	NA	1	12321875	0	NA
met-c-929	Total lipids in small VLDL	NA	public	2016	Kettunen	NA	Males and Females	27005778	European	SD	19273	HG19/GRCh37	NA	Metabolites	Lipid	NA	S.VLDL.L	1	11817034	1	NA
met-a-391	X-04495	NA	public	2014	Shin	NA	Males and Females	24816252	European	log10 units	7490	HG19/GRCh37	NA	Metabolites	Unknown metabolite	NA	NA	1	2545543	1	0.183515
met-a-504	X-11381	NA	public	2014	Shin	NA	Males and Females	24816252	European	log10 units	7753	HG19/GRCh37	NA	Metabolites	Unknown metabolite	NA	NA	1	2545628	1	0.126268
met-a-610	X-12442--5,8-tetradecadienoate	NA	public	2014	Shin	NA	Males and Females	24816252	European	log10 units	7780	HG19/GRCh37	NA	Metabolites	Lipid	NA	NA	1	2545631	1	0.225772
met-b-187	CD8:%Act(25+38+RO+)	NA	public	2015	Roederer	NA	Females	25772697	European	%	497	HG19/GRCh37	NA	Immune system	Immune cell subset frequency	NA	Female twins	1	1627827	1	0.2072
met-c-838	Acetoacetate	NA	public	2016	Kettunen	NA	Males and Females	27005778	European	SD	19262	HG19/GRCh37	NA	Metabolites	Keto acid	NA	AcAce	1	11809755	1	NA
met-b-154	CD337 on NK early	NA	public	2015	Roederer	NA	Females	25772697	European	arbitrary units	497	HG19/GRCh37	NA	Immune system	Immune cell-surface protein expression levels	NA	Female twins	1	1623350	1	602.445
met-a-523	X-11485	NA	public	2014	Shin	NA	Males and Females	24816252	European	log10 units	4544	HG19/GRCh37	NA	Metabolites	Unknown metabolite	NA	NA	1	2545895	1	0.24004
met-b-165	CD8:%TM-like	NA	public	2015	Roederer	NA	Females	25772697	European	%	497	HG19/GRCh37	NA	Immune system	Immune cell subset frequency	NA	Female twins	1	1627105	1	1.35887
met-c-853	Free cholesterol to esterified cholesterol ratio	NA	public	2016	Kettunen	NA	Males and Females	27005778	European	SD	13497	HG19/GRCh37	NA	Metabolites	Lipid	NA	Est.C	1	11414918	1	NA
met-d-Total_BCAA	Total concentration of branched-chain amino acids (leucine + isoleucine + valine)	NA	public	2020	Borges CM	NA	Males and Females	NA	European	NA	115047	HG19/GRCh37	NA	Continuous	NA	NA	NA	1	12321875	0	NA
met-a-322	Inosine	NA	public	2014	Shin	NA	Males and Females	24816252	European	log10 units	2675	HG19/GRCh37	NA	Metabolites	Nucleotide	NA	NA	1	2545601	1	0.381968
met-a-609	X-12441--12-hydroxyeicosatetraenoate (12-HETE)	NA	public	2014	Shin	NA	Males and Females	24816252	European	log10 units	2761	HG19/GRCh37	NA	Metabolites	Lipid	NA	NA	1	2545695	1	0.389115
met-d-Total_PL	Total phospholipids in lipoprotein particles	NA	public	2020	Borges CM	NA	Males and Females	NA	European	NA	115078	HG19/GRCh37	NA	Continuous	NA	NA	NA	1	12321875	0	NA
met-a-490	X-11261	NA	public	2014	Shin	NA	Males and Females	24816252	European	log10 units	7771	HG19/GRCh37	NA	Metabolites	Unknown metabolite	NA	NA	1	2545582	1	0.246954
met-a-408	X-05907	NA	public	2014	Shin	NA	Males and Females	24816252	European	log10 units	7734	HG19/GRCh37	NA	Metabolites	Unknown metabolite	NA	NA	1	2545753	1	0.129963
met-a-495	X-11315	NA	public	2014	Shin	NA	Males and Females	24816252	European	log10 units	7785	HG19/GRCh37	NA	Metabolites	Unknown metabolite	NA	NA	1	2545567	1	0.166136
met-c-936	Total fatty acids	NA	public	2016	Kettunen	NA	Males and Females	27005778	European	SD	13505	HG19/GRCh37	NA	Metabolites	Fatty acid	NA	NA	1	11412092	1	NA
met-a-415	X-06350	NA	public	2014	Shin	NA	Males and Females	24816252	European	log10 units	5161	HG19/GRCh37	NA	Metabolites	Unknown metabolite	NA	NA	1	2545553	1	0.144889
met-a-530	X-11537	NA	public	2014	Shin	NA	Males and Females	24816252	European	log10 units	2719	HG19/GRCh37	NA	Metabolites	Unknown metabolite	NA	NA	1	2545623	1	0.236
met-a-372	X-03088	NA	public	2014	Shin	NA	Males and Females	24816252	European	log10 units	7474	HG19/GRCh37	NA	Metabolites	Unknown metabolite	NA	NA	1	2545577	1	0.157475
met-a-447	Hyodeoxycholate	NA	public	2014	Shin	NA	Males and Females	24816252	European	log10 units	6025	HG19/GRCh37	NA	Metabolites	Lipid	NA	NA	1	2544532	1	0.343203
met-d-VLDL_L	Total lipids in VLDL	NA	public	2020	Borges CM	NA	Males and Females	NA	European	NA	115078	HG19/GRCh37	NA	Continuous	NA	NA	NA	1	12321875	0	NA
met-a-714	Threitol	NA	public	2014	Shin	NA	Males and Females	24816252	European	log10 units	7381	HG19/GRCh37	NA	Metabolites	Carbohydrate	NA	NA	1	2545964	1	0.198696
met-a-671	X-12990--docosapentaenoic acid (n6-DPA)	NA	public	2014	Shin	NA	Males and Females	24816252	European	log10 units	2581	HG19/GRCh37	NA	Metabolites	Fatty acid	NA	NA	1	2545878	1	0.179563
met-a-739	Dimethylarginine (SDMA + ADMA)	NA	public	2014	Shin	NA	Males and Females	24816252	European	log10 units	7347	HG19/GRCh37	NA	Metabolites	Amino acid	NA	NA	1	2545585	1	0.0902897
met-a-349	Heptanoate (7:0)	NA	public	2014	Shin	NA	Males and Females	24816252	European	log10 units	7802	HG19/GRCh37	NA	Metabolites	Fatty acid	NA	NA	1	2545680	1	0.120934
met-b-200	CD4mem:%Th1* (1)	NA	public	2015	Roederer	NA	Females	25772697	European	%	497	HG19/GRCh37	NA	Immune system	Immune cell subset frequency	NA	Female twins	1	1628210	1	1.03144
met-c-876	Free cholesterol in large HDL	NA	public	2016	Kettunen	NA	Males and Females	27005778	European	SD	21559	HG19/GRCh37	NA	Metabolites	Lipid	NA	L.HDL.FC; SD value comes from the original untransformed distribution of the ERF cohort	1	11869426	1	0.14
met-d-M_HDL_P	Concentration of medium HDL particles	NA	public	2020	Borges CM	NA	Males and Females	NA	European	NA	115078	HG19/GRCh37	NA	Continuous	NA	NA	NA	1	12321875	0	NA
met-a-637	X-12645	NA	public	2014	Shin	NA	Males and Females	24816252	European	log10 units	5254	HG19/GRCh37	NA	Metabolites	Unknown metabolite	NA	NA	1	2546263	1	0.197797
met-a-568	X-12040	NA	public	2014	Shin	NA	Males and Females	24816252	European	log10 units	559	HG19/GRCh37	NA	Metabolites	Unknown metabolite	NA	NA	1	2538751	1	0.230536
met-b-234	CD4mem:%preTh17 (3)	NA	public	2015	Roederer	NA	Females	25772697	European	%	497	HG19/GRCh37	NA	Immune system	Immune cell subset frequency	NA	Female twins	1	1629231	1	1.00264
met-a-541	X-11787	NA	public	2014	Shin	NA	Males and Females	24816252	European	log10 units	7811	HG19/GRCh37	NA	Metabolites	Unknown metabolite	NA	NA	1	2545629	1	0.0808479
met-a-710	2-hydroxypalmitate	NA	public	2014	Shin	NA	Males and Females	24816252	European	log10 units	7797	HG19/GRCh37	NA	Metabolites	Lipid	NA	NA	1	2545650	1	0.113273
met-d-L_HDL_C_pct	Cholesterol to total lipids ratio in large HDL	NA	public	2020	Borges CM	NA	Males and Females	NA	European	NA	115078	HG19/GRCh37	NA	Continuous	NA	NA	NA	1	12321875	0	NA
met-c-855	Omega-3 fatty acids	NA	public	2016	Kettunen	NA	Males and Females	27005778	European	SD	13544	HG19/GRCh37	NA	Metabolites	Fatty acid	NA	NA	1	11401623	1	NA
[truncated: 912 more rows]

## Sheet: Table S3
Table S3: Mendelian randomization analysis in HannumAge
[truncated: 157 more rows]

[truncated: 3 more sheets: Table S4, Table S5, Table S6]
